# Supplementary material for: Gut microbial metabolism of bile acids modifies the effect of Mediterranean diet interventions on cardiometabolic risk in a randomized controlled trial
Source: Gut Microbes. 2024 Nov 13;16(1):2426610. doi: 10.1080/19490976.2024.2426610 (PMC11567240; doi:10.1080/19490976.2024.2426610)
Supplement: Supplemental Material [file KGMI_A_2426610_SM3405.zip]

Archive with 3 entries (2 files):
- KGMI 2426610/
- KGMI 2426610/Supplemental Methods and Figures.docx
- KGMI 2426610/Supplemental Tables.xlsx
