# Supplementary material for: Gut microbial metabolism of bile acids modifies the effect of Mediterranean diet interventions on cardiometabolic risk in a randomized controlled trial
Source: Gut Microbes. 2024 Nov 13;16(1):2426610. doi: 10.1080/19490976.2024.2426610 (PMC11567240; doi:10.1080/19490976.2024.2426610)
Supplement: Supplemental Material [file KGMI_A_2426610_SM3405.zip › KGMI 2426610/Supplemental Tables.xlsx]

## Sheet: Table lists
Table S1. Baseline characteristics of study participants across intervention groups in the DIRECT-PLUS Trial
Table S2. Outline of dietary and physical activity recommendations in the DIRECT- PLUS clinical trial
Table S3. Fecal levels of bile acids at baseline, month 6, and month 18, and the effect of dietary interventions on these bile acids
Table S4. Spearman correlations among fecal levels of 39 individual bile acids (BAs), primary bile acids (PBAs), secondary bile acids (SBAs), and PBA/SBA ratio
Table S5. Distributions of the 10 bile acids and gut microbial species most abundant on average in analyzed data
Table S6. Association of baseline fecal bile acids with anthropometric parameters of body mass index and serum lipid biomarkers of cardiometabolic health
Table S7. Prospective associations between fecal bile acid levels measured at baseline and longitudinally measured body mass index, triglycerides, and the ratio of total cholesterol to high-density lipoprotein cholesterol in tertiles of bile acid levels during 18-month follow-up in the DIRECT-PLUS Trial
Table S8. Interaction between dietary intervention and baseline fecal bile acids on body mass index and blood biomarkers of cardiometabolic health
Table S9. Associations between the relative abundance of individual microbial species and fecal secondary bile acid levels
Table S10. The candidate microbial enzymes included in this study
Table S11. Fecal bile acid levels significantly varied by different levels of enzymes
Table S12. Secondary bile acid (SBA) processing bacteria modify the association of fecal SBAs with body mass index (BMI) and serum lipid biomarkers

## Sheet: Table S1
Table S1. Baseline characteristics of study participants across intervention groups in the DIRECT-PLUS Trial
	HDG	MedDiet	Green-MedDiet
	(n=96)	(n=96)	(n=92)
Age, mean (SD)	51.2 (10.6)	51.8 (10.4)	50.6 (10.8)
Men, n (%)	84 (87.5)	84 (87.5)	83 (90.2)
Antibiotic use, n (%)	8 (8.3)	3 (3.1)	10 (10.9)
Metformin use, n (%)	5 (5.2)	4 (4.2)	7 (7.6)
Lipid-lowering medication, n (%)	11 (11.5)	8 (8.3)	13 (14.1)
Total fat, % of energy	34.5 (4.6)	35.2 (4.8)	34.6 (5.4)
MedDiet index	3.8 (1.7)	3.6 (1.6)	3.8 (1.7)
ALT, U/L	36.0 (20.4)	33.3 (12.5)	36.3 (16.9)
AST, U/L	26.1 (8.6)	25.3 (6.6)	26.1 (7.9)
ALT/AST ratio	1.4 (0.41)	1.3 (0.4)	1.4 (0.4)
BMI, kg/m2	31.2 (3.8)	31.3 (4.0)	31.0 (3.9)
Triglycerides, mg/dL	153.1 (73.6)	151.2 (67.1)	133.3 (54.6)
TC/HDLc ratio	4.5 (1.2)	4.30 (1.2)	4.4 (1.4)
TC, mg/dL	192.6 (36.2)	193.2 (31.2)	186.3 (31.6)
LDLc, mg/dL	127.0 (32.6)	126.4 (30.9)	124.0 (29.0)
HDLc, mg/dL	45.6 (11.6)	47.3 (11.1)	45.0 (12.5)
Continuous variables are presented as mean (SD), and categorical variables are presented as numbers with percentages. Abbreviations: BMI, body mass index; HDG, healthy dietary guidelines; HDLc, high-density lipoprotein cholesterol; LDLc, Low-density lipoprotein cholesterol; MedDiet, Mediterranean diet; MET, metabolic equivalents; TC, total cholesterol.
All p-values between intervention groups > 0.05.

## Sheet: Table S2
Table S2. Outline of dietary and physical activity recommendations in the DIRECT- PLUS clinical trial
	Healthy dietary guidelines (HDG)	Mediterranean diet (MedDiet)	Green-MedDiet
Lifestyle group sessions, including physical activity (PA)	18-month group sessions in the workplace, weekly for the first month and monthly thereafter
	18 months free gym membership
	18 months of PA educational sessions
	45-60 minutes of aerobic training + resistance training, 3-4 times/week
General dietary guidance	Limit dietary cholesterol, trans-fat, saturated fat, sugars, and salt and increase intake of vegetables
Energy, kcal/day	Guidelines for a healthy MedDiet with no specific recipes or calorie restriction	1500-1800 kcal/day for men, 1200-1400 kcal/day for women
Total fat, % of daily consumption		~40% mainly PUFA and MUFA
Carbohydrates, gr/day		Less than 40 gr/day in the first 2 months with increased gradual intake for up to 80 gr/day
Specific recommendations		Less red and processed meats
		Reduced poultry intake
Polyphenols, mg/day		+440 mg/day [source: provided walnuts (28g/day]	+1240 mg/day [source: provided walnuts (28 g/day), green tea (3-4 cups/day), Wolffia globosa duckweed (Mankai) shake (100 g frozen cubes)]

## Sheet: Table S3
Table S3. Fecal levels of bile acids at baseline, month 6, and month 18, and the effect of dietary interventions on these bile acids
Bile acids	Original name	Sub pathway	Category	Mean (SD) in log10 scale			p	q
				Baseline	Month 6	Month 18
CDCA	chenodeoxycholic acid	Primary BA	Unconjugated BA	6.9 (1.2)	6.7 (1.1)	7.0 (1.2)	0.174	0.456
CA	cholic acid	Primary BA	Unconjugated BA	6.8 (0.8)	6.6 (0.9)	6.8 (0.9)	0.006	0.097
GCDCA	glycochenodeoxycholic acid	Primary BA	Conjugated BA	6.2 (0.7)	6.2 (0.7)	6.4 (0.8)	0.817	0.919
GCA	glycocholic acid	Primary BA	Conjugated BA	6.0 (0.7)	5.9 (0.8)	6.1 (0.8)	0.326	0.571
TCDCA	taurochenodeoxycholic acid	Primary BA	Conjugated BA	5.6 (0.9)	5.5 (0.9)	5.8 (1.0)	0.897	0.919
TCA	taurocholic acid	Primary BA	Conjugated BA	5.5 (0.9)	5.4 (0.9)	5.7 (1.0)	0.89	0.919
G-β-MCA	glyco-beta-muricholic acid	Primary BA	Conjugated BA	4.4 (0.6)	4.2 (0.5)	4.3 (0.5)	0.22	0.501
LCA	lithocholic acid	Secondary BA	Unconjugated BA	8.9 (0.5)	8.9 (0.5)	9.0 (0.4)	0.033	0.181
DCA	deoxycholic acid	Secondary BA	Unconjugated BA	8.0 (0.7)	7.9 (0.6)	8.0 (0.6)	0.163	0.456
12keto-LCA	12-ketolithocholic acid	Secondary BA	Unconjugated BA	7.9 (0.6)	7.9 (0.5)	8.0 (0.5)	0.271	0.518
DHLCA	dehydrolithocholic acid	Secondary BA	Unconjugated BA	7.7 (0.6)	7.7 (0.6)	7.8 (0.5)	0.876	0.919
3-DHDCA	3-dehydrodeoxycholic acid	Secondary BA	Unconjugated BA	7.6 (0.6)	7.6 (0.7)	7.6 (0.6)	0.667	0.875
UDCA	ursodeoxycholic acid	Secondary BA	Unconjugated BA	7.4 (0.7)	7.2 (0.8)	7.3 (0.8)	0.01	0.103
isoUDCA	isoursodeoxycholic acid	Secondary BA	Unconjugated BA	6.4 (0.6)	6.3 (0.5)	6.4 (0.6)	0.035	0.181
UCA	ursocholic acid	Secondary BA	Unconjugated BA	6.3 (0.8)	6.2 (0.7)	6.3 (0.8)	0.004	0.097
3-HCOA	3beta-hydroxy-5-cholenoic acid	Secondary BA	Unconjugated BA	6.2 (0.5)	6.1 (0.5)	6.2 (0.4)	0.139	0.449
7keto-DCA	7keto-deoxycholic acid	Secondary BA	Unconjugated BA	6.1 (1.0)	5.8 (1.0)	6.0 (1.0)	0.007	0.097
12-DHCA	12-dehydrocholic acid	Secondary BA	Unconjugated BA	5.7 (1.0)	5.5 (1.0)	5.7 (1.0)	0.03	0.181
HCA	hyocholic acid	Secondary BA	Unconjugated BA	5.6 (0.8)	5.5 (0.7)	5.6 (0.8)	0.489	0.719
6oxo-LCA	6-oxolithocholic acid	Secondary BA	Unconjugated BA	5.4 (0.8)	5.5 (0.8)	5.5 (0.8)	0.24	0.504
UDCA-S	ursodeoxycholic acid sulfate	Secondary BA	Unconjugated BA	5.3 (0.6)	5.3 (0.6)	5.3 (0.6)	0.507	0.719
isoHDCA	isohyodeoxycholic acid	Secondary BA	Unconjugated BA	5.3 (0.7)	5.3 (0.8)	5.3 (0.8)	0.513	0.719
3-DHCA	3-dehydrocholic acid	Secondary BA	Unconjugated BA	5.2 (0.7)	5.2 (0.7)	5.2 (0.7)	0.806	0.919
LCA-S2	lithocholic acid sulfate (2)	Secondary BA	Unconjugated BA	5.1 (1.0)	4.9 (1.0)	5.0 (1.0)	0.85	0.919
isoUDCA-S	isoursodeoxycholic acid sulfate	Secondary BA	Unconjugated BA	4.9 (1.1)	4.8 (1.0)	4.8 (1.0)	0.923	0.923
DCA-S	deoxycholic acid 12-sulfate	Secondary BA	Unconjugated BA	4.9 (1.5)	4.8 (1.4)	4.8 (1.4)	0.422	0.693
LCA-S1	lithocholic acid sulfate (1)	Secondary BA	Unconjugated BA	4.8 (1.0)	4.7 (1.0)	4.7 (1.0)	0.827	0.919
7,12diketo-LCA	7,12-diketo-lithocholic acid	Secondary BA	Unconjugated BA	4.6 (0.7)	4.6 (0.7)	4.6 (0.7)	0.501	0.719
GDCA	glycodeoxycholic acid	Secondary BA	Conjugated BA	6.2 (0.8)	6.1 (0.9)	6.3 (0.9)	0.845	0.919
TDCA	taurodeoxycholic acid	Secondary BA	Conjugated BA	5.6 (1.0)	5.5 (1.0)	5.7 (1.0)	0.594	0.804
GUDCA	glycoursodeoxycholic acid	Secondary BA	Conjugated BA	5.0 (0.9)	4.9 (0.9)	5.1 (1.0)	0.258	0.515
GLCA-S	glycolithocholic acid sulfate	Secondary BA	Conjugated BA	5.0 (0.8)	5.0 (0.8)	5.0 (0.8)	0.429	0.693
GLCA	glycolithocholic acid	Secondary BA	Conjugated BA	4.7 (0.6)	4.7 (0.7)	4.8 (0.7)	0.119	0.428
TLCA	taurolithocholic acid	Secondary BA	Conjugated BA	4.6 (0.6)	4.5 (0.6)	4.6 (0.7)	0.215	0.501
GCOA-S	glycocholenoic acid sulfate	Secondary BA	Conjugated BA	4.5 (0.7)	4.5 (0.7)	4.5 (0.7)	0.161	0.456
TLCA-S	taurolithocholic acid 3-sulfate	Secondary BA	Conjugated BA	4.5 (0.7)	4.5 (0.7)	4.5 (0.7)	0.312	0.57
TUDCA	tauroursodeoxycholic acid	Secondary BA	Conjugated BA	4.4 (0.7)	4.3 (0.6)	4.5 (0.7)	0.227	0.501
TCOA-S	taurocholenoic acid sulfate	Secondary BA	Conjugated BA	4.4 (0.7)	4.3 (0.7)	4.4 (0.7)	0.812	0.919
THDCA	taurohyodeoxycholic acid	Secondary BA	Conjugated BA	4.3 (0.7)	4.4 (0.8)	4.4 (0.8)	0.106	0.428
PBAs	Primary bile acids	Sum	Sum	7.5 (0.9)	7.3 (0.9)	7.6 (0.9)	0.015	0.126
SBAs	Secondary bile acids	Sum	Sum	9.2 (0.3)	9.1 (0.3)	9.2 (0.3)	0.054	0.251
PBA/SBA ratio	Primary/Secondary bile acid ratio, %	Sum	Sum	0.7 (0.7)	0.6 (0.6)	0.7 (0.7)	0.122	0.428
The p values were obtained from the multivariable-adjusted generalized estimating equation models, including age, sex, time, antibiotic use, metformin use, lipid-lowering medication use, and MedDiet index as covariates, along with participant identifiers to account for within-subject correlations.
q: false discovery rate adjusted p-value

## Sheet: Table S4
Table S4. Spearman correlations among fecal levels of 39 individual bile acids (BAs), primary bile acids (PBAs), secondary bile acids (SBAs), and PBA/SBA ratio
	CDCA	CA	GCDCA	GCA	TCDCA	TCA	G-β-MCA	LCA	DCA	12keto-LCA	DHLCA	3-DHDCA	UDCA	isoUDCA	UCA	3-HCOA	7keto-DCA	12-DHCA	HCA	6oxo-LCA	UDCA-S	isoHDCA	3-DHCA	LCA-S2	isoUDCA-S	DCA-S	LCA-S1	7,12diketo-LCA	GDCA	TDCA	GUDCA	GLCA-S	GLCA	TLCA	GCOA-S	TLCA-S	TUDCA	TCOA-S	THDCA	SBAs	PBAs	PBA/SBA ratio
CDCA	1	0.543059	0.361747	0.355003	0.420814	0.363747	0.318441	-0.153244	-0.0870044	-0.279284	-0.270799	-0.228326	0.392922	0.430881	0.44112	0.252555	0.532321	0.587349	0.494339	0.103027	0.0528419	0.207402	-0.00234696	0.239163	0.378674	0.19183	0.2743	-0.0347566	0.0997274	0.19777	0.456308	0.374961	0.105063	0.3567	0.449109	0.393026	0.472675	0.487284	0.183445	-0.0609279	0.803429	0.789025
CA		1	0.470554	0.581417	0.516056	0.599417	0.377258	-0.0782992	0.348959	-0.136047	-0.430438	-0.0342083	0.680895	0.579655	0.730832	0.190177	0.861441	0.827761	0.713503	0.14747	-0.0768966	0.0269928	0.00294256	0.448671	0.457685	0.301939	0.383567	-0.0996732	0.305658	0.49114	0.593117	0.444897	0.196184	0.393287	0.50412	0.416985	0.586879	0.439581	0.348813	0.0885201	0.870834	0.80753
GCDCA			1	0.835289	0.670952	0.633937	0.159173	0.124049	0.134297	0.0200053	0.0238079	0.0824801	0.29791	0.321428	0.371957	0.166433	0.465406	0.39003	0.301988	0.245273	0.111739	0.264932	0.0922324	0.260507	0.201065	0.152392	0.2005	-0.0793608	0.450638	0.447478	0.682502	0.455663	0.329521	0.274827	0.465893	0.31406	0.431905	0.333692	0.206183	0.186697	0.61665	0.522851
GCA				1	0.726679	0.792605	0.192947	-0.00251466	0.152308	-0.075406	-0.146987	0.0320829	0.330635	0.298021	0.401569	0.101451	0.523244	0.437326	0.347881	0.181635	-0.0238513	0.146164	0.0242507	0.275823	0.209357	0.121038	0.188943	-0.0882153	0.559279	0.529568	0.750912	0.444624	0.331826	0.305757	0.460859	0.328314	0.499822	0.31577	0.299319	0.0809255	0.673456	0.616907
TCDCA					1	0.746627	0.143171	-0.0598278	0.0518129	-0.136244	-0.16928	-0.0521295	0.299298	0.26482	0.331123	0.0554007	0.456417	0.413595	0.315915	0.110034	-0.0690334	0.12671	-0.052321	0.288408	0.232539	0.154062	0.230489	-0.0906558	0.378471	0.527135	0.630907	0.462832	0.253624	0.419562	0.466529	0.450525	0.566539	0.446299	0.340917	-0.0138341	0.615019	0.589197
TCA						1	0.281799	-0.113367	0.0682673	-0.168623	-0.269132	-0.0465343	0.337211	0.280021	0.426962	0.0141968	0.561435	0.486585	0.384631	0.125463	-0.0671366	-0.00446506	-0.0554243	0.372025	0.36576	0.260578	0.305497	-0.126944	0.438735	0.662669	0.654132	0.463187	0.201005	0.531573	0.476584	0.449077	0.649194	0.486474	0.457178	-0.0313004	0.630008	0.609679
G-β-MCA							1	0.00997347	0.0808693	-0.126595	-0.313168	-0.108649	0.506113	0.524245	0.543529	0.12632	0.457064	0.475735	0.528579	0.170791	0.0722782	0.00887093	0.0654623	0.353354	0.577323	0.357963	0.410254	-0.102749	0.101121	0.21157	0.377401	0.137592	-0.00522679	0.273167	0.341142	0.182726	0.507576	0.380336	0.204031	0.114484	0.381385	0.339199
LCA								1	0.55527	0.731334	0.586268	0.657775	0.237839	0.173278	0.0909206	0.36623	-0.0713795	-0.0686552	0.0996058	0.348867	0.206159	0.293708	0.494398	-0.00329133	-0.0300289	0.104527	0.0772451	0.194499	0.327417	0.0507535	-0.0666274	0.0391731	0.328788	0.0193684	-0.0538099	-0.066179	-0.0783124	-0.0873078	-0.0300779	0.925195	-0.0870023	-0.369142
DCA									1	0.548658	0.0831018	0.553484	0.452589	0.337443	0.308726	0.272258	0.230104	0.171757	0.353532	0.241738	0.0302713	0.180921	0.397425	0.174476	0.123932	0.27358	0.216402	0.0327094	0.358714	0.293616	0.0859494	0.180271	0.236175	0.100036	0.110109	0.0578038	0.0668063	0.0647333	0.144096	0.628929	0.151414	-0.0389321
12keto-LCA										1	0.691406	0.856676	0.168457	0.0544438	-0.0226555	0.343242	-0.147486	-0.171254	0.0290693	0.370805	0.190584	0.243866	0.548242	-0.183125	-0.244049	-0.0640092	-0.153532	0.358891	0.299552	0.0356216	-0.158451	-0.0264665	0.292752	-0.0898173	-0.163736	-0.157108	-0.175031	-0.202301	-0.105282	0.772242	-0.216227	-0.453955
DHLCA											1	0.555393	-0.221521	-0.232058	-0.33544	0.26591	-0.395404	-0.389441	-0.311891	0.222749	0.24483	0.255077	0.341604	-0.303352	-0.408458	-0.236627	-0.301902	0.37015	0.108778	-0.167346	-0.246934	-0.0883155	0.274363	-0.130932	-0.265239	-0.185846	-0.312834	-0.308314	-0.223163	0.537128	-0.352421	-0.524641
3-DHDCA												1	0.221919	0.120894	0.0459982	0.322096	-0.0462809	-0.101713	0.0994861	0.393189	0.144654	0.256294	0.481054	-0.05751	-0.155108	0.0429903	-0.0628445	0.223785	0.323615	0.132473	-0.057089	0.040414	0.250807	-0.0206634	-0.102866	-0.0578739	-0.0926281	-0.152205	0.0105524	0.715307	-0.123851	-0.347407
UDCA													1	0.798456	0.765969	0.421319	0.684564	0.643709	0.771858	0.181737	0.0390721	0.0920293	0.193655	0.427903	0.494015	0.305481	0.354953	0.0088748	0.286535	0.300352	0.436132	0.29626	0.211978	0.303403	0.401594	0.272993	0.53372	0.359434	0.235392	0.415472	0.579944	0.427714
isoUDCA														1	0.78041	0.417201	0.659089	0.629048	0.755747	0.217661	0.123649	0.248358	0.17103	0.423888	0.537414	0.321197	0.349146	0.026408	0.168515	0.211583	0.398623	0.243424	0.106256	0.249524	0.377006	0.240196	0.464919	0.385103	0.177555	0.321502	0.552054	0.422423
UCA															1	0.261205	0.819803	0.810583	0.807466	0.227921	0.0507534	0.129973	0.144028	0.478348	0.589587	0.360697	0.406801	-0.0481387	0.207587	0.361184	0.490023	0.29807	0.167857	0.298379	0.425988	0.28997	0.544984	0.4035	0.256747	0.246085	0.661118	0.545286
3-HCOA																1	0.162516	0.185197	0.36991	0.251102	0.227562	0.352771	0.31989	0.118824	0.0281009	0.0516324	0.0448925	0.188656	0.210748	0.0563337	0.110472	0.223341	0.179307	0.157381	0.241085	0.167988	0.0996591	0.166248	-0.0302405	0.462521	0.230982	0.062946
7keto-DCA																	1	0.907472	0.72278	0.146753	-0.0268787	0.0479504	0.0160773	0.482947	0.523169	0.337981	0.399508	-0.0937501	0.262103	0.417445	0.548334	0.406539	0.174019	0.330864	0.505433	0.386018	0.57123	0.429643	0.273545	0.0845952	0.797	0.73378
12-DHCA																		1	0.726357	0.142708	-0.0207153	0.0729444	0.0271953	0.459368	0.51048	0.315836	0.397587	-0.114306	0.195797	0.376919	0.507627	0.400193	0.166616	0.346372	0.489325	0.376214	0.559633	0.444726	0.237109	0.0727313	0.797184	0.736329
HCA																			1	0.286303	0.0680065	0.192436	0.203648	0.482466	0.566193	0.398288	0.423764	0.0204432	0.209512	0.334934	0.449289	0.322348	0.147446	0.389118	0.470086	0.359174	0.553554	0.457971	0.3004	0.274665	0.646197	0.528398
6oxo-LCA																				1	0.211735	0.277465	0.297612	0.0896055	0.0699965	0.094145	0.0459387	0.247049	0.211511	0.230456	0.142629	0.117924	0.186998	0.180203	0.17709	0.139454	0.134738	0.197571	0.137175	0.378899	0.176288	0.0559926
UDCA-S																					1	0.338845	0.249057	-0.0669405	-0.0327615	-0.0609288	-0.112929	0.128179	-0.0685922	-0.0875544	0.0280956	-0.0445938	-0.00733776	-0.0825371	0.176066	-0.0364711	0.00815789	0.0492811	-0.0883815	0.232936	-0.0153021	-0.0993253
isoHDCA																						1	0.389716	0.082527	-0.0459621	0.0302578	0.0173874	0.148033	0.159155	0.073861	0.120348	0.221846	0.126936	0.0182094	0.196644	0.152041	-0.0199968	0.132104	-0.0452152	0.275953	0.144822	0.0420556
3-DHCA																							1	0.0451349	0.0106668	0.117239	0.0509534	0.218724	0.203302	0.0705562	-0.00607528	0.0770757	0.111025	0.0220822	0.0494039	-0.00736025	0.0155676	-0.00355885	-0.0304269	0.531848	-0.00540469	-0.162136
LCA-S2																								1	0.498244	0.423937	0.475644	-0.217813	0.190833	0.310109	0.332452	0.438796	0.0837885	0.31662	0.441668	0.473161	0.397399	0.450458	0.214531	0.0791864	0.396753	0.357399
isoUDCA-S																									1	0.716752	0.708231	-0.156306	0.036772	0.278493	0.322204	0.118699	0.00409509	0.364045	0.259982	0.242554	0.501269	0.40892	0.24911	0.0881881	0.438462	0.395005
DCA-S																										1	0.835652	-0.155549	0.101717	0.271105	0.150933	0.189474	-0.00561694	0.340545	0.23592	0.280233	0.362194	0.376635	0.269523	0.152589	0.255723	0.200821
LCA-S1																											1	-0.195138	0.136841	0.304482	0.235654	0.319664	0.00798839	0.400779	0.336243	0.3697	0.407418	0.46083	0.341681	0.109058	0.369251	0.320768
7,12diketo-LCA																												1	-0.0106695	-0.132619	-0.151544	-0.054022	0.0801123	-0.109689	-0.109229	-0.0906006	-0.144729	-0.163842	-0.128882	0.217797	-0.108402	-0.188759
GDCA																													1	0.530303	0.400309	0.375188	0.321518	0.246446	0.23313	0.210319	0.241067	0.148085	0.102837	0.33201	0.319773	0.204529
TDCA																														1	0.43244	0.482263	0.249772	0.546882	0.374785	0.415193	0.538622	0.406072	0.47317	0.0886212	0.449754	0.407861
GUDCA																															1	0.414141	0.289431	0.303327	0.512014	0.331937	0.604781	0.381047	0.252173	0.0226364	0.685683	0.650192
GLCA-S																																1	0.275021	0.488933	0.603334	0.705084	0.364151	0.53113	0.337378	0.0504436	0.50834	0.459537
GLCA																																	1	0.241019	0.17654	0.179407	0.208552	0.0904556	0.10949	0.339394	0.219989	0.102788
TLCA																																		1	0.423847	0.572871	0.523161	0.569273	0.515619	0.0384912	0.414487	0.385725
GCOA-S																																			1	0.566813	0.503996	0.696774	0.270746	0.0201411	0.549239	0.518205
TLCA-S																																				1	0.428105	0.612823	0.367651	-0.0411897	0.446437	0.433038
TUDCA																																					1	0.538078	0.46424	0.050277	0.604202	0.565647
TCOA-S																																						1	0.367083	-0.0341413	0.511622	0.504905
THDCA																																							1	-0.0223688	0.317963	0.306708
SBAs																																								1	0.0391778	-0.266963
PBAs																																									1	0.939582
PBA/SBA ratio																																										1

## Sheet: Table S5
Table S5. Distributions of the 10 bile acids and gut microbial species most abundant on average in analyzed data
Bile acids (levels, log10 scale)	Inter quartile range
LCA	8.8205 - 9.1962
DCA	7.8206 - 8.3473
12keto-LCA	7.7156 - 8.2952
DHLCA	7.4389 - 8.0343
3-DHDCA	7.4259 - 7.9489
UDCA	7.1042 - 7.7626
CDCA	6.0140 - 7.8676
CA	6.2575 - 7.3060
isoUDCA	6.0639 - 6.7508
UCA	5.7775 - 6.7291
Species (Relative abundance, %)	Inter quartile range
Prevotella copri	0.4930 - 17.9927
Eubacterium rectale	1.1770 - 8.7546
Eubacterium sp CAG 180	0.7355 - 17.1949
Bacteroides uniformis	0.5941 - 7.6327
Ruminococcus bromii	0.8988 - 6.7014
Faecalibacterium prausnitzii	1.9294 - 5.9897
Alistipes putredinis	0.2806 - 6.3399
Bacteroides vulgatus	0.6352 - 5.1863
Roseburia faecis	0.7181 - 5.5944
Dorea longicatena	0.7238 - 3.0110

## Sheet: Table S6
Table S6. Association of baseline fecal bile acids with anthropometric parameters of body mass index and serum lipid biomarkers of cardiometabolic health
Bile acids	Outcome: BMI (M0§)			BMI (M1€)			Weight (M0)			Weight (M1)			Triglycerides (M0)			Triglycerides (M1)			TC/HDLc (M0)			TC/HDLc (M1)			HDLc (M0)			HDLc (M1)			TC (M0)			TC (M1)			LDLc (M0)			LDLc (M1)
	Beta (95%CI)	p	q	Beta (95%CI)	p	q	Beta (95%CI)	p	q	Beta (95%CI)	p	q	Beta (95%CI)	p	q	Beta (95%CI)	p	q	Beta (95%CI)	p	q	Beta (95%CI)	p	q	Beta (95%CI)	p	q	Beta (95%CI)	p	q	Beta (95%CI)	p	q	Beta (95%CI)	p	q	Beta (95%CI)	p	q	Beta (95%CI)	p	q
CDCA	0.4 (-0.2, 1.0)	0.183	0.559	-0.2 (-1.2, 0.8)	0.692	0.912	-0.7 (-2.2, 0.8)	0.363	0.828	-0.7 (-2.2, 0.9)	0.413	0.788	9.2 (1.2, 17.2)	0.025	0.075	9.0 (1.1, 16.9)	0.025	0.074	0.1 (0.0, 0.2)	0.184	0.387	0.1 (0.0, 0.2)	0.178	0.373	-0.4 (-1.7, 0.8)	0.475	0.771	-0.4 (-1.7, 0.8)	0.498	0.871	1.6 (-1.8, 5.0)	0.366	0.615	1.6 (-1.5, 4.7)	0.318	0.495	0.2 (-3.0, 3.4)	0.914	0.984	0.2 (-2.7, 3.0)	0.899	0.968
CA	0.2 (-0.5, 0.9)	0.501	0.901	0.2 (-0.6, 1.1)	0.571	0.912	0.3 (-1.2, 1.7)	0.702	0.986	0.3 (-1.1, 1.8)	0.650	0.909	15.6 (9.1, 22.1)	3.05e-06	1.28e-04	15.5 (9.1, 22.0)	2.48e-06	1.04e-04	0.2 (0.1, 0.3)	9.40e-05	0.001	0.2 (0.1, 0.4)	3.47e-05	8.01e-04	-2.1 (-3.2, -1.0)	2.49e-04	0.010	-2.0 (-3.2, -0.9)	3.65e-04	0.015	2.0 (-1.3, 5.3)	0.229	0.534	2.4 (-0.7, 5.4)	0.130	0.374	1.1 (-1.8, 4.1)	0.457	0.768	1.4 (-1.2, 4.1)	0.296	0.576
GCDCA	0.6 (-0.1, 1.3)	0.093	0.433	0.6 (0.0, 1.2)	0.071	0.596	0.8 (-0.9, 2.4)	0.375	0.828	0.8 (-0.9, 2.5)	0.339	0.769	-3.8 (-10.7, 3.2)	0.291	0.485	-3.9 (-10.8, 3.1)	0.279	0.488	0.1 (-0.2, 0.1)	0.658	0.812	0.1 (-0.2, 0.1)	0.698	0.842	0.2 (-1.2, 1.5)	0.807	0.941	0.2 (-1.1, 1.6)	0.744	0.901	0.9 (-2.7, 4.5)	0.632	0.738	1.3 (-2.1, 4.8)	0.450	0.610	2.4 (-0.9, 5.8)	0.157	0.507	2.8 (-0.3, 6.0)	0.078	0.326
GCA	0.2 (-1.3, 1.8)	0.794	0.998	0.2 (-0.4, 0.8)	0.473	0.912	0.9 (-0.6, 2.5)	0.226	0.730	1.0 (-0.5, 2.5)	0.196	0.632	-1.0 (-7.4, 5.4)	0.761	0.841	-1.1 (-7.6, 5.4)	0.731	0.822	0.1 (-0.2, 0.1)	0.789	0.860	0.1 (-0.1, 0.1)	0.827	0.891	-0.1 (-1.4, 1.3)	0.898	0.956	0.1 (-1.4, 1.3)	0.971	0.971	-0.7 (-4.6, 3.2)	0.736	0.821	-0.3 (-4.0, 3.4)	0.892	0.936	0.2 (-3.4, 3.8)	0.901	0.984	0.6 (-2.7, 4.0)	0.714	0.857
TCDCA	-0.5 (-0.9, 0.0)	0.069	0.364	0.2 (-1.9, 2.3)	0.839	0.913	1.0 (-0.5, 2.6)	0.179	0.643	1.1 (-0.4, 2.6)	0.160	0.632	2.6 (-4.1, 9.4)	0.442	0.546	2.5 (-4.1, 9.2)	0.458	0.566	0.1 (-0.1, 0.2)	0.445	0.724	0.1 (-0.1, 0.2)	0.375	0.657	0.1 (-1.3, 1.4)	0.933	0.956	0.1 (-1.3, 1.4)	0.915	0.961	2.0 (-1.5, 5.6)	0.266	0.558	2.4 (-0.9, 5.7)	0.156	0.386	2.0 (-1.4, 5.4)	0.242	0.554	2.4 (-0.6, 5.4)	0.124	0.400
TCA	0.1 (-0.6, 0.6)	0.994	0.998	0.2 (-0.4, 0.8)	0.464	0.912	0.6 (-0.9, 2.1)	0.440	0.828	0.8 (-0.8, 2.3)	0.348	0.769	2.3 (-4.5, 9.0)	0.512	0.614	2.0 (-4.9, 8.9)	0.571	0.685	0.1 (-0.1, 0.2)	0.500	0.724	0.1 (-0.1, 0.2)	0.553	0.800	0.1 (-1.3, 1.4)	0.903	0.956	0.2 (-1.2, 1.5)	0.794	0.901	1.9 (-1.7, 5.5)	0.292	0.558	2.0 (-1.4, 5.4)	0.244	0.464	2.0 (-1.2, 5.3)	0.219	0.554	2.1 (-0.9, 5.0)	0.174	0.486
G-β-MCA	0.2 (-0.2, 0.7)	0.309	0.675	0.3 (-0.4, 1.0)	0.442	0.912	-0.1 (-1.6, 1.4)	0.872	0.986	0.1 (-1.5, 1.5)	0.977	0.997	5.3 (-0.8, 11.4)	0.090	0.198	4.8 (-1.2, 10.8)	0.114	0.240	0.1 (0.0, 0.2)	0.209	0.417	0.1 (0.0, 0.2)	0.258	0.517	-0.5 (-1.7, 0.6)	0.367	0.771	-0.6 (-1.8, 0.6)	0.333	0.736	1.3 (-2.1, 4.7)	0.456	0.638	0.8 (-2.6, 4.3)	0.631	0.717	0.9 (-2.2, 4.0)	0.583	0.862	0.6 (-2.6, 3.7)	0.735	0.857
LCA	1.0 (0.6, 1.5)	2.54e-05	0.001	1.1 (0.5, 1.7)	2.77e-04	0.012	1.9 (0.5, 3.3)	0.009	0.170	1.8 (0.4, 3.2)	0.010	0.200	-2.1 (-11.4, 7.1)	0.650	0.758	-2.2 (-11.9, 7.6)	0.663	0.774	0.1 (-0.1, 0.2)	0.766	0.860	0.1 (-0.1, 0.2)	0.822	0.891	0.4 (-0.9, 1.6)	0.575	0.833	0.2 (-1.1, 1.5)	0.770	0.901	3.5 (0.2, 6.8)	0.036	0.211	2.7 (-0.5, 5.9)	0.098	0.315	4.0 (0.8, 7.1)	0.014	0.260	3.3 (0.3, 6.4)	0.032	0.239
DCA	0.6 (0.0, 1.3)	0.065	0.364	0.6 (0.1, 1.2)	0.027	0.286	1.8 (0.3, 3.3)	0.016	0.170	1.8 (0.3, 3.2)	0.019	0.200	4.1 (-3.9, 12.0)	0.317	0.485	4.1 (-3.9, 12.2)	0.315	0.496	0.1 (0.0, 0.2)	0.044	0.155	0.1 (0.0, 0.3)	0.031	0.107	-1.0 (-2.1, 0.2)	0.096	0.283	-1.0 (-2.2, 0.1)	0.077	0.248	3.1 (-0.4, 6.6)	0.079	0.333	3.1 (-0.2, 6.4)	0.065	0.265	3.4 (0.2, 6.6)	0.037	0.260	3.5 (0.4, 6.6)	0.025	0.239
12keto-LCA	0.7 (0.2, 1.1)	0.003	0.052	0.5 (-0.8, 1.7)	0.455	0.912	1.8 (0.4, 3.3)	0.013	0.170	1.8 (0.3, 3.2)	0.016	0.200	-4.9 (-14.5, 4.6)	0.312	0.485	-4.9 (-14.6, 4.8)	0.319	0.496	0.1 (-0.2, 0.1)	0.799	0.860	0.1 (-0.2, 0.1)	0.710	0.842	0.4 (-0.8, 1.6)	0.477	0.771	0.3 (-1.0, 1.5)	0.648	0.878	2.0 (-1.6, 5.5)	0.285	0.558	1.0 (-2.5, 4.5)	0.577	0.708	2.4 (-0.8, 5.6)	0.142	0.501	1.6 (-1.5, 4.7)	0.307	0.576
DHLCA	-0.1 (-0.7, 0.5)	0.711	0.998	-0.1 (-0.7, 0.4)	0.641	0.912	0.9 (-0.7, 2.6)	0.249	0.734	0.9 (-0.8, 2.5)	0.298	0.737	-8.9 (-19.0, 1.2)	0.083	0.195	-9.0 (-19.3, 1.3)	0.088	0.206	-0.1 (-0.3, 0.0)	0.145	0.321	-0.1 (-0.3, 0.0)	0.112	0.270	1.2 (0.0, 2.4)	0.053	0.200	1.1 (-0.2, 2.3)	0.096	0.287	0.5 (-3.0, 3.9)	0.792	0.821	-0.4 (-3.8, 2.9)	0.797	0.858	0.8 (-2.3, 4.0)	0.596	0.862	0.1 (-2.9, 3.1)	0.953	0.976
3-DHDCA	0.2 (-0.4, 0.9)	0.515	0.901	0.4 (-0.9, 1.7)	0.522	0.912	1.2 (-0.5, 2.8)	0.167	0.643	1.1 (-0.5, 2.8)	0.184	0.632	-1.5 (-10.7, 7.6)	0.743	0.841	-1.6 (-11.1, 7.9)	0.744	0.822	0.1 (-0.1, 0.2)	0.798	0.860	0.1 (-0.1, 0.2)	0.805	0.891	0.1 (-1.2, 1.2)	0.967	0.967	-0.1 (-1.3, 1.1)	0.880	0.948	1.9 (-1.8, 5.6)	0.318	0.580	1.4 (-2.2, 5.0)	0.441	0.610	2.0 (-1.4, 5.4)	0.251	0.554	1.7 (-1.5, 4.9)	0.307	0.576
UDCA	0.7 (0.2, 1.2)	0.005	0.052	0.4 (-1.0, 1.7)	0.590	0.912	0.6 (-0.9, 2.1)	0.453	0.828	0.6 (-0.9, 2.1)	0.407	0.788	14.6 (7.7, 21.4)	2.93e-05	6.15e-04	14.4 (7.9, 20.9)	1.49e-05	3.13e-04	0.2 (0.1, 0.4)	5.54e-05	0.001	0.2 (0.1, 0.4)	3.81e-05	8.01e-04	-1.8 (-3.0, -0.6)	0.004	0.040	-1.8 (-3.0, -0.6)	0.003	0.033	3.9 (0.6, 7.3)	0.019	0.211	4.0 (0.7, 7.3)	0.016	0.227	3.0 (0.0, 5.9)	0.053	0.316	3.1 (0.1, 6.1)	0.042	0.253
isoUDCA	0.3 (-0.2, 0.8)	0.186	0.559	0.3 (-0.3, 0.8)	0.380	0.912	0.3 (-1.1, 1.8)	0.655	0.982	0.4 (-1.0, 1.9)	0.567	0.882	13.8 (6.5, 21.0)	2.10e-04	0.002	13.6 (6.4, 20.8)	2.17e-04	0.002	0.2 (0.1, 0.4)	7.28e-05	0.001	0.2 (0.1, 0.4)	1.07e-04	0.001	-2.0 (-3.2, -0.8)	0.001	0.019	-2.0 (-3.2, -0.8)	0.001	0.031	3.7 (0.2, 7.2)	0.040	0.211	3.6 (0.2, 6.9)	0.038	0.227	2.9 (-0.4, 6.2)	0.081	0.377	2.8 (-0.4, 5.9)	0.084	0.326
UCA	0.2 (-3.7, 4.0)	0.924	0.998	0.3 (-0.5, 1.1)	0.415	0.912	0.6 (-0.9, 2.0)	0.440	0.828	0.7 (-0.8, 2.2)	0.370	0.777	13.9 (7.0, 20.9)	8.20e-05	0.001	13.8 (6.9, 20.8)	9.13e-05	0.001	0.2 (0.1, 0.3)	0.002	0.014	0.2 (0.1, 0.3)	0.002	0.010	-1.2 (-2.3, -0.1)	0.031	0.163	-1.1 (-2.2, 0.0)	0.050	0.190	4.0 (0.3, 7.6)	0.033	0.211	4.5 (1.0, 8.0)	0.013	0.227	2.3 (-1.0, 5.7)	0.174	0.521	2.8 (-0.5, 6.0)	0.094	0.330
3-HCOA	0.2 (-0.3, 0.7)	0.446	0.853	-0.8 (-1.3, -0.3)	0.003	0.036	-1.2 (-2.7, 0.2)	0.090	0.547	-1.4 (-2.8, 0.1)	0.062	0.395	7.4 (-0.5, 15.4)	0.068	0.167	7.7 (-0.2, 15.5)	0.055	0.145	0.2 (0.1, 0.3)	0.003	0.017	0.2 (0.1, 0.3)	0.002	0.010	-1.2 (-2.3, -0.1)	0.038	0.163	-1.3 (-2.4, -0.2)	0.018	0.092	4.5 (1.0, 8.0)	0.012	0.211	4.0 (0.6, 7.5)	0.022	0.227	3.8 (0.6, 6.9)	0.020	0.260	3.4 (0.4, 6.4)	0.027	0.239
7keto-DCA	0.4 (-0.1, 0.9)	0.168	0.559	0.4 (-0.7, 1.5)	0.453	0.912	0.5 (-1.0, 1.9)	0.546	0.882	0.6 (-0.9, 2.1)	0.459	0.829	13.2 (6.0, 20.5)	3.34e-04	0.002	13.1 (6.0, 20.3)	3.08e-04	0.002	0.2 (0.0, 0.3)	0.006	0.030	0.2 (0.1, 0.3)	0.003	0.016	-1.6 (-2.7, -0.4)	0.007	0.053	-1.5 (-2.7, -0.3)	0.011	0.078	1.4 (-2.1, 4.9)	0.434	0.638	2.0 (-1.3, 5.4)	0.232	0.464	0.4 (-2.9, 3.6)	0.830	0.969	0.9 (-2.1, 4.0)	0.547	0.741
12-DHCA	0.1 (-6.8, 7.1)	0.969	0.998	0.1 (-0.7, 0.6)	0.903	0.946	0.2 (-1.4, 1.7)	0.819	0.986	0.3 (-1.3, 1.9)	0.735	0.956	14.7 (7.1, 22.3)	1.43e-04	0.002	14.7 (7.2, 22.2)	1.23e-04	0.001	0.2 (0.1, 0.4)	0.001	0.011	0.2 (0.1, 0.3)	4.99e-04	0.005	-1.6 (-2.7, -0.4)	0.008	0.053	-1.5 (-2.7, -0.3)	0.013	0.078	2.8 (-0.7, 6.2)	0.120	0.388	3.5 (0.2, 6.8)	0.034	0.227	1.3 (-2.0, 4.6)	0.445	0.768	2.0 (-1.1, 5.1)	0.200	0.526
HCA	-0.3 (-0.9, 0.2)	0.258	0.608	0.3 (-0.3, 0.8)	0.339	0.912	-0.6 (-2.1, 0.9)	0.435	0.828	-0.5 (-2.0, 1.0)	0.515	0.857	13.2 (5.4, 21.0)	9.32e-04	0.004	13.0 (5.5, 20.4)	6.60e-04	0.003	0.2 (0.1, 0.4)	0.001	0.011	0.2 (0.1, 0.4)	7.92e-04	0.007	-1.5 (-2.7, -0.4)	0.009	0.057	-1.5 (-2.7, -0.3)	0.013	0.078	2.6 (-0.8, 6.1)	0.138	0.388	3.0 (-0.3, 6.4)	0.076	0.268	1.3 (-1.8, 4.5)	0.412	0.768	1.7 (-1.3, 4.7)	0.270	0.576
6oxo-LCA	0.1 (-9.0, 9.2)	0.977	0.998	0.3 (-0.3, 0.9)	0.381	0.912	0.8 (-0.6, 2.2)	0.263	0.734	0.9 (-0.6, 2.3)	0.231	0.694	-4.5 (-12.9, 3.9)	0.292	0.485	-4.8 (-13.3, 3.7)	0.271	0.488	0.1 (-0.1, 0.1)	0.851	0.871	0.1 (-0.2, 0.1)	0.722	0.842	-0.3 (-1.5, 0.9)	0.625	0.847	-0.3 (-1.5, 0.9)	0.600	0.878	0.5 (-3.3, 4.4)	0.783	0.821	-0.1 (-3.8, 3.6)	0.951	0.951	1.6 (-1.9, 5.1)	0.373	0.756	1.0 (-2.4, 4.4)	0.564	0.741
UDCA-S	1.1 (0.1, 2.0)	0.030	0.211	-0.4 (-1.2, 0.4)	0.318	0.912	0.1 (-1.4, 1.6)	0.913	0.986	0.2 (-1.3, 1.7)	0.834	0.956	-6.0 (-13.4, 1.4)	0.113	0.237	-6.2 (-13.7, 1.2)	0.102	0.226	-0.1 (-0.3, 0.0)	0.099	0.279	-0.1 (-0.2, 0.0)	0.122	0.270	1.0 (-0.2, 2.3)	0.103	0.283	1.2 (-0.1, 2.4)	0.062	0.217	-0.5 (-4.3, 3.4)	0.801	0.821	0.2 (-3.6, 4.0)	0.914	0.936	-0.8 (-4.3, 2.8)	0.674	0.913	-0.1 (-3.5, 3.3)	0.951	0.976
isoHDCA	0.3 (-0.4, 1.0)	0.447	0.853	-1.2 (-1.9, -0.5)	8.86e-04	0.019	-1.0 (-2.5, 0.5)	0.175	0.643	-1.0 (-2.5, 0.5)	0.184	0.632	2.9 (-4.3, 10.1)	0.431	0.546	2.8 (-4.4, 10.0)	0.447	0.566	0.1 (0.0, 0.2)	0.099	0.279	0.1 (0.0, 0.2)	0.101	0.270	-0.5 (-1.6, 0.7)	0.427	0.771	-0.5 (-1.6, 0.7)	0.422	0.837	3.9 (0.5, 7.2)	0.023	0.211	3.8 (0.6, 7.0)	0.021	0.227	3.5 (0.3, 6.6)	0.030	0.260	3.4 (0.4, 6.5)	0.027	0.239
3-DHCA	0.3 (-53.9, 54.4)	0.993	0.998	0.3 (-1.3, 1.8)	0.730	0.912	1.2 (-0.6, 3.0)	0.177	0.643	1.2 (-0.6, 3.0)	0.181	0.632	0.2 (-8.0, 8.4)	0.959	0.999	0.3 (-7.7, 8.2)	0.945	0.963	0.1 (-0.1, 0.2)	0.498	0.724	0.1 (-0.1, 0.2)	0.545	0.800	0.3 (-0.9, 1.5)	0.614	0.847	0.3 (-0.9, 1.5)	0.618	0.878	4.0 (0.2, 7.7)	0.037	0.211	3.6 (0.0, 7.2)	0.049	0.255	3.2 (-0.1, 6.5)	0.060	0.317	2.8 (-0.4, 6.0)	0.085	0.326
LCA-S2	0.2 (-3.7, 4.1)	0.929	0.998	0.3 (-1.7, 2.3)	0.791	0.912	0.1 (-1.5, 1.7)	0.917	0.986	0.2 (-1.4, 1.9)	0.797	0.956	15.6 (6.8, 24.4)	4.99e-04	0.003	15.7 (7.1, 24.2)	3.52e-04	0.002	0.2 (0.1, 0.4)	0.002	0.015	0.2 (0.1, 0.4)	0.001	0.010	-2.0 (-3.2, -0.8)	0.001	0.019	-1.9 (-3.2, -0.6)	0.003	0.033	1.2 (-2.4, 4.7)	0.524	0.667	2.0 (-1.4, 5.5)	0.253	0.464	0.1 (-3.1, 3.1)	0.998	0.998	0.8 (-2.2, 3.8)	0.611	0.754
isoUDCA-S	-0.3 (-0.8, 0.1)	0.186	0.559	0.1 (-0.7, 0.8)	0.926	0.946	-0.2 (-1.8, 1.4)	0.814	0.986	-0.1 (-1.7, 1.6)	0.920	0.997	12.6 (5.4, 19.7)	5.97e-04	0.003	12.6 (5.3, 19.8)	6.57e-04	0.003	0.1 (0.0, 0.3)	0.034	0.130	0.2 (0.0, 0.3)	0.027	0.101	-1.0 (-2.2, 0.1)	0.077	0.248	-0.9 (-2.1, 0.3)	0.128	0.357	1.5 (-1.9, 5.0)	0.383	0.619	2.5 (-1.0, 5.9)	0.168	0.391	0.2 (-2.9, 3.3)	0.912	0.984	0.9 (-2.2, 4.1)	0.553	0.741
DCA-S	-0.4 (-0.9, 0.1)	0.134	0.559	0.1 (-0.7, 0.6)	0.946	0.946	-0.8 (-2.2, 0.6)	0.280	0.734	-0.8 (-2.3, 0.6)	0.252	0.705	8.1 (1.0, 15.1)	0.025	0.075	8.3 (1.3, 15.4)	0.020	0.066	0.1 (0.0, 0.3)	0.120	0.291	0.1 (0.0, 0.3)	0.078	0.253	-0.7 (-2.0, 0.6)	0.285	0.664	-0.7 (-2.0, 0.6)	0.297	0.693	0.5 (-3.3, 4.3)	0.790	0.821	1.3 (-2.3, 4.9)	0.470	0.616	-0.5 (-3.8, 2.8)	0.770	0.969	0.3 (-2.9, 3.4)	0.865	0.956
LCA-S1	0.1 (-1.1, 1.2)	0.975	0.998	0.5 (-0.3, 1.3)	0.227	0.912	-0.5 (-2.0, 1.0)	0.499	0.872	-0.5 (-2.0, 0.9)	0.474	0.829	8.7 (1.6, 15.8)	0.016	0.057	8.9 (1.8, 16.0)	0.014	0.049	0.1 (0.0, 0.3)	0.122	0.291	0.1 (0.0, 0.3)	0.086	0.258	-0.5 (-1.8, 0.8)	0.434	0.771	-0.5 (-1.7, 0.8)	0.458	0.837	1.5 (-2.4, 5.3)	0.452	0.638	2.1 (-1.5, 5.8)	0.254	0.464	0.4 (-3.0, 3.7)	0.831	0.969	1.0 (-2.2, 4.2)	0.553	0.741
7,12diketo-LCA	0.8 (0.3, 1.4)	0.004	0.052	0.5 (-0.1, 1.0)	0.104	0.725	0.1 (-1.5, 1.6)	0.963	0.986	-0.1 (-1.6, 1.5)	0.938	0.997	5.0 (-4.3, 14.4)	0.293	0.485	5.4 (-4.3, 15.2)	0.274	0.488	0.1 (-0.1, 0.2)	0.786	0.860	0.1 (-0.2, 0.2)	0.968	0.968	0.5 (-0.7, 1.7)	0.400	0.771	0.4 (-0.9, 1.6)	0.550	0.878	2.2 (-1.4, 5.8)	0.225	0.534	0.9 (-2.7, 4.5)	0.630	0.717	0.1 (-3.4, 3.4)	0.992	0.998	-1.3 (-4.7, 2.0)	0.435	0.703
GDCA	0.1 (-1.9, 2.1)	0.926	0.998	-0.6 (-2.1, 0.9)	0.423	0.912	0.7 (-0.7, 2.1)	0.307	0.759	0.8 (-0.6, 2.2)	0.277	0.728	0.1 (-8.3, 8.3)	0.999	0.999	-0.2 (-8.7, 8.3)	0.963	0.963	0.1 (-0.1, 0.1)	0.962	0.962	0.1 (-0.1, 0.1)	0.883	0.927	0.8 (-0.4, 2.1)	0.203	0.500	0.8 (-0.5, 2.1)	0.219	0.542	3.2 (-0.1, 6.6)	0.060	0.279	2.9 (-0.2, 5.9)	0.069	0.265	3.2 (0.2, 6.3)	0.036	0.260	2.9 (0.2, 5.6)	0.034	0.239
TDCA	-0.5 (-1.3, 0.3)	0.221	0.608	0.4 (-1.0, 1.8)	0.566	0.912	1.4 (-0.2, 2.9)	0.091	0.547	1.5 (-0.1, 3.1)	0.066	0.395	0.1 (-6.7, 6.7)	0.996	0.999	-0.4 (-7.3, 6.4)	0.900	0.963	0.1 (-0.1, 0.1)	0.831	0.871	0.1 (-0.1, 0.1)	0.931	0.954	0.2 (-1.2, 1.5)	0.803	0.941	0.2 (-1.2, 1.6)	0.774	0.901	2.0 (-1.4, 5.4)	0.248	0.549	1.7 (-1.5, 4.9)	0.306	0.494	2.4 (-0.8, 5.6)	0.143	0.501	2.1 (-0.9, 5.2)	0.162	0.486
GUDCA	0.3 (-0.2, 0.9)	0.256	0.608	-0.1 (-0.6, 0.4)	0.735	0.912	-0.1 (-1.6, 1.5)	0.909	0.986	0.1 (-1.5, 1.6)	0.966	0.997	3.0 (-3.7, 9.8)	0.382	0.535	2.8 (-4.0, 9.5)	0.420	0.566	0.1 (-0.1, 0.2)	0.564	0.790	0.1 (-0.1, 0.1)	0.617	0.802	0.1 (-1.2, 1.3)	0.917	0.956	0.1 (-1.1, 1.4)	0.817	0.903	1.2 (-2.3, 4.7)	0.507	0.667	1.3 (-2.1, 4.7)	0.450	0.610	1.1 (-2.2, 4.4)	0.521	0.810	1.1 (-2.0, 4.3)	0.474	0.738
GLCA-S	0.1 (-0.9, 0.9)	0.998	0.998	0.2 (-0.5, 0.8)	0.612	0.912	0.1 (-1.5, 1.4)	0.950	0.986	0.1 (-1.5, 1.5)	0.997	0.997	3.6 (-4.0, 11.2)	0.354	0.513	3.6 (-3.9, 11.2)	0.348	0.504	0.1 (-0.1, 0.2)	0.632	0.804	0.1 (-0.1, 0.2)	0.602	0.802	-0.4 (-1.8, 1.0)	0.558	0.833	-0.3 (-1.7, 1.1)	0.646	0.878	-1.1 (-4.6, 2.3)	0.513	0.667	-0.8 (-3.9, 2.2)	0.590	0.708	-1.1 (-4.4, 2.2)	0.505	0.810	-0.9 (-3.8, 2.1)	0.559	0.741
GLCA	0.2 (-0.6, 1.0)	0.643	0.998	0.1 (-0.8, 1.1)	0.804	0.912	1.0 (-0.5, 2.5)	0.184	0.643	1.0 (-0.5, 2.5)	0.178	0.632	-3.8 (-10.9, 3.4)	0.300	0.485	-3.8 (-10.9, 3.3)	0.298	0.496	0.1 (-0.2, 0.1)	0.474	0.724	0.1 (-0.2, 0.1)	0.503	0.782	-0.3 (-1.6, 1.0)	0.647	0.850	-0.2 (-1.5, 1.1)	0.734	0.901	-2.3 (-5.9, 1.2)	0.197	0.517	-1.8 (-5.1, 1.5)	0.277	0.473	-0.1 (-3.5, 3.2)	0.939	0.986	0.3 (-2.7, 3.3)	0.838	0.951
TLCA	-0.1 (-0.6, 0.3)	0.591	0.983	-0.1 (-0.6, 0.4)	0.739	0.912	0.5 (-1.3, 2.2)	0.590	0.919	0.6 (-1.2, 2.3)	0.531	0.857	0.1 (-7.4, 7.4)	0.996	0.999	-0.2 (-7.5, 7.0)	0.954	0.963	0.1 (-0.1, 0.2)	0.469	0.724	0.1 (-0.1, 0.2)	0.456	0.737	0.6 (-0.8, 2.0)	0.413	0.771	0.7 (-0.8, 2.1)	0.367	0.771	3.0 (-0.5, 6.4)	0.098	0.342	3.2 (-0.1, 6.5)	0.060	0.265	2.6 (-0.8, 6.0)	0.134	0.501	2.8 (-0.4, 6.0)	0.082	0.326
GCOA-S	0.3 (-0.3, 0.8)	0.321	0.675	0.3 (-0.3, 0.8)	0.358	0.912	0.1 (-1.3, 1.5)	0.909	0.986	0.2 (-1.3, 1.7)	0.797	0.956	8.3 (0.4, 16.1)	0.039	0.109	8.1 (0.3, 16.0)	0.043	0.121	0.1 (0.0, 0.3)	0.095	0.279	0.1 (0.0, 0.2)	0.118	0.270	-0.5 (-1.7, 0.8)	0.460	0.771	-0.4 (-1.7, 0.9)	0.520	0.874	2.6 (-0.8, 6.0)	0.134	0.388	2.4 (-0.8, 5.6)	0.142	0.374	1.8 (-1.2, 4.8)	0.244	0.554	1.6 (-1.2, 4.4)	0.269	0.576
TLCA-S	0.1 (-0.4, 0.7)	0.609	0.983	-0.1 (-0.6, 0.4)	0.761	0.912	-1.7 (-3.2, -0.2)	0.022	0.184	-1.7 (-3.2, -0.2)	0.027	0.231	3.3 (-4.9, 11.5)	0.427	0.546	3.2 (-4.9, 11.3)	0.439	0.566	0.1 (-0.1, 0.2)	0.614	0.804	0.1 (-0.1, 0.2)	0.630	0.802	-0.1 (-1.5, 1.3)	0.898	0.956	0.1 (-1.5, 1.4)	0.949	0.971	-0.9 (-4.4, 2.6)	0.620	0.738	-0.9 (-4.2, 2.4)	0.589	0.708	-1.5 (-4.7, 1.8)	0.378	0.756	-1.5 (-4.4, 1.4)	0.321	0.576
TUDCA	-0.1 (-1.0, 0.8)	0.856	0.998	0.1 (-0.5, 0.6)	0.847	0.913	0.1 (-1.5, 1.5)	0.995	0.995	0.2 (-1.4, 1.8)	0.843	0.956	5.2 (-2.7, 13.1)	0.200	0.401	5.0 (-3.1, 13.0)	0.225	0.450	0.1 (-0.1, 0.2)	0.311	0.568	0.1 (-0.1, 0.2)	0.427	0.718	0.2 (-1.1, 1.5)	0.775	0.941	0.3 (-1.1, 1.7)	0.684	0.898	2.8 (-0.5, 6.0)	0.092	0.342	2.4 (-0.8, 5.6)	0.135	0.374	1.9 (-1.2, 4.9)	0.229	0.554	1.5 (-1.5, 4.5)	0.327	0.576
TCOA-S	0.3 (-0.2, 0.9)	0.261	0.608	0.2 (-0.3, 0.8)	0.431	0.912	0.1 (-1.4, 1.6)	0.931	0.986	0.2 (-1.4, 1.8)	0.788	0.956	4.1 (-4.0, 12.2)	0.323	0.485	3.8 (-4.1, 11.6)	0.347	0.504	0.1 (-0.1, 0.2)	0.597	0.804	0.1 (-0.1, 0.2)	0.605	0.802	0.4 (-0.9, 1.7)	0.522	0.811	0.5 (-0.8, 1.8)	0.448	0.837	1.6 (-1.6, 4.8)	0.336	0.588	1.8 (-1.2, 4.9)	0.240	0.464	0.5 (-2.4, 3.4)	0.738	0.969	0.7 (-2.0, 3.5)	0.595	0.754
THDCA	0.6 (0.1, 1.2)	0.020	0.164	-0.2 (-0.8, 0.4)	0.505	0.912	0.3 (-1.3, 1.9)	0.740	0.986	0.4 (-1.2, 2.0)	0.647	0.909	-7.6 (-13.4, -1.7)	0.011	0.044	-7.9 (-13.8, -1.9)	0.009	0.036	-0.1 (-0.2, 0.1)	0.350	0.612	-0.1 (-0.2, 0.1)	0.305	0.556	1.3 (-0.1, 2.6)	0.061	0.212	1.4 (0.0, 2.7)	0.043	0.190	1.1 (-2.5, 4.8)	0.545	0.673	1.4 (-2.1, 4.9)	0.435	0.610	1.4 (-2.1, 5.0)	0.424	0.768	1.7 (-1.7, 5.1)	0.329	0.576
PBAs	0.1 (-0.7, 0.9)	0.743	0.998	0.2 (-0.5, 0.9)	0.567	0.912	0.2 (-1.5, 1.9)	0.859	0.986	0.2 (-1.5, 1.9)	0.786	0.956	10.2 (3.4, 17.1)	0.004	0.015	10.1 (3.4, 16.7)	0.003	0.014	0.2 (0.0, 0.3)	0.014	0.059	0.2 (0.0, 0.3)	0.009	0.037	-1.4 (-2.7, -0.1)	0.039	0.163	-1.3 (-2.6, 0.0)	0.045	0.190	1.4 (-2.0, 4.8)	0.427	0.638	1.7 (-1.4, 4.9)	0.281	0.473	0.8 (-2.3, 3.8)	0.616	0.862	1.1 (-1.7, 4.0)	0.429	0.703
SBAs	0.4 (-6.5, 7.3)	0.913	0.998	0.5 (-0.8, 1.8)	0.452	0.912	1.7 (0.4, 3.1)	0.012	0.170	1.7 (0.4, 3.0)	0.012	0.200	3.4 (-5.1, 11.8)	0.437	0.546	3.3 (-5.4, 12.1)	0.456	0.566	0.1 (-0.1, 0.2)	0.262	0.501	0.1 (-0.1, 0.2)	0.277	0.528	-0.2 (-1.5, 1.1)	0.755	0.941	-0.3 (-1.6, 1.0)	0.624	0.878	4.1 (0.7, 7.5)	0.018	0.211	3.6 (0.3, 6.8)	0.030	0.227	3.8 (0.5, 7.0)	0.022	0.260	3.4 (0.4, 6.4)	0.029	0.239
PBA/SBA ratio	0.1 (-0.8, 0.8)	0.956	0.998	-0.1 (-1.0, 0.7)	0.721	0.912	-0.6 (-2.3, 1.2)	0.527	0.882	-0.5 (-2.2, 1.3)	0.607	0.909	8.2 (-0.3, 16.7)	0.060	0.156	8.0 (-0.4, 16.5)	0.062	0.154	0.1 (0.0, 0.2)	0.125	0.291	0.1 (0.0, 0.3)	0.110	0.270	-1.1 (-2.4, 0.2)	0.108	0.283	-1.0 (-2.4, 0.3)	0.138	0.362	0.1 (-3.4, 3.4)	0.996	0.996	0.5 (-2.8, 3.7)	0.781	0.858	-0.4 (-3.6, 2.8)	0.795	0.969	0.1 (-3.0, 3.0)	0.997	0.997
§Model 0: included age, sex, intervention group, and time as covariates, with participant identifiers being specified to handle within-subject correlations.
€Model 1: included age, sex, time, intervention group, antibiotic use, metformin use, lipid-lowering medication use, and MedDiet index as covariates, with participant identifiers being specified to handle within-subject correlations.

## Sheet: Table S7
Table S7. Prospective associations between fecal bile acid levels measured at baseline and longitudinally measured body mass index, triglycerides, and the ratio of total cholesterol to high-density lipoprotein cholesterol in tertiles of BA levels during 18-month follow-up in the DIRECT-PLUS Trial
Outcome	Bile acids	T2 vs. T1				T3 vs. T1
		Beta (95%CI)	p	q		Beta (95%CI)	p	q
BMI	LCA	-0.3 (-1.7, 1.0)	0.645	0.85		2.3 (0.9, 3.6)	<0.001	0.009
BMI	UDCA	0.7 (-0.8, 2.2)	0.349	0.719		1.2 (-0.3, 2.8)	0.126	0.359
BMI	isoUDCA	0.1 (-1.4, 1.6)	0.919	0.919		0.6 (-0.9, 2.0)	0.418	0.719
BMI	HCA	0.5 (-0.8, 1.8)	0.421	0.719		1.3 (0.0, 2.6)	0.058	0.233
BMI	12-DHCA	0.7 (-0.9, 2.3)	0.381	0.719		2.9 (1.2, 4.6)	<0.001	0.009
BMI	isoHDCA	-0.2 (-1.9, 1.5)	0.832	0.886		-0.7 (-2.5, 1.1)	0.431	0.719
BMI	3-HCOA	0.5 (-2.1, 3.1)	0.723	0.85		-0.9 (-3.4, 1.7)	0.497	0.764
Triglycerides	LCA	-11.3 (-30.3, 7.6)	0.24	0.299		-3.7 (-24.3, 16.9)	0.725	0.763
Triglycerides	UDCA	12.1 (-2.4, 26.6)	0.101	0.184		38.8 (19.8, 57.9)	<0.001	0.001
Triglycerides	isoUDCA	11.0 (-4.4, 26.4)	0.162	0.249		31.1 (11.9, 50.3)	0.001	0.006
Triglycerides	HCA	17.7 (1.8, 33.5)	0.029	0.064		28.8 (10.6, 47.1)	0.002	0.006
Triglycerides	12-DHCA	11.2 (-5.0, 27.5)	0.175	0.25		28.2 (10.7, 45.6)	0.002	0.006
Triglycerides	isoHDCA	2.7 (-15.9, 21.3)	0.775	0.775		8.8 (-8.5, 26.2)	0.318	0.374
Triglycerides	3-HCOA	5.2 (-11.1, 21.5)	0.531	0.59		19.4 (-0.2, 39.1)	0.053	0.106
TC/HDL	LCA	0.0 (-0.3, 0.4)	0.848	0.848		0.1 (-0.3, 0.5)	0.623	0.656
TC/HDL	UDCA	0.4 (0.1, 0.7)	0.009	0.02		0.6 (0.3, 0.9)	<0.001	0.001
TC/HDL	isoUDCA	0.4 (0.1, 0.7)	0.013	0.022		0.7 (0.3, 1.0)	<0.001	0.001
TC/HDL	HCA	0.4 (0.1, 0.7)	0.01	0.02		0.5 (0.2, 0.8)	0.001	0.007
TC/HDL	12-DHCA	0.3 (0.0, 0.6)	0.068	0.097		0.4 (0.1, 0.8)	0.009	0.02
TC/HDL	isoHDCA	0.2 (-0.1, 0.6)	0.23	0.256		0.3 (0.0, 0.6)	0.083	0.111
TC/HDL	3-HCOA	0.3 (0.0, 0.6)	0.096	0.12		0.5 (0.1, 0.8)	0.006	0.018
P values were obtained from the multi-variable adjusted generalized estimating equation models.

## Sheet: Table S8
Table S8. Interaction between dietary intervention and baseline fecal bile acids on body mass index and blood biomarkers of cardiometabolic health
Bile acids	Outcome: BMI (M0§)				BMI (M1€)				Weight (M0)				Weight(M1)				Triglycerides (M0)				Triglycerides (M1)				TC/HDLc (M0)				TC/HDLc (M1)				HDLc (M0)				HDLc (M0)				Outcome: TC(M0)				TC(M1)				LDLc (M0)
	Beta	SE	p-inter	q-inter	Beta	SE	p-inter	q-inter	Beta	SE	p-inter	q-inter	Beta	SE	p-inter	q-inter	Beta	SE	p-inter	q-inter	Beta	SE	p-inter	q-inter	Beta	SE	p-inter	q-inter	Beta	SE	p-inter	q-inter	Beta	SE	p-inter	q-inter	Beta	SE	p-inter	q-inter	Beta	SE	p-inter	q-inter	Beta	SE	p-inter	q-inter	Beta
CDCA	0.24	0.67	0.716	0.965	-0.33	1.24	0.790	0.957	-2.12	3.55	0.550	0.797	-2.53	3.57	0.479	0.741	6.19	17.01	0.716	0.808	6.65	16.62	0.689	0.804	0.12	0.29	0.684	0.898	0.20	0.29	0.478	0.837	-1.28	2.67	0.630	0.923	-1.16	2.61	0.656	0.941	-0.58	7.94	0.942	0.971	3.51	7.63	0.646	0.875	-2.73
CA	1.72	0.74	0.020	0.095	0.96	0.62	0.119	0.384	-2.76	3.32	0.406	0.797	-3.08	3.35	0.358	0.741	5.33	15.52	0.731	0.808	6.38	15.72	0.685	0.804	0.11	0.28	0.684	0.898	0.17	0.28	0.544	0.837	0.52	2.54	0.837	0.923	0.68	2.51	0.787	0.941	4.30	7.85	0.583	0.907	7.13	7.58	0.347	0.607	2.53
GCDCA	0.70	0.59	0.231	0.674	0.03	2.87	0.993	0.993	1.30	3.36	0.698	0.872	1.22	3.34	0.716	0.845	-9.32	15.93	0.559	0.808	-9.19	15.90	0.563	0.795	0.05	0.28	0.859	0.925	0.06	0.28	0.827	0.914	0.66	2.58	0.798	0.923	0.81	2.55	0.750	0.941	6.60	8.04	0.412	0.728	7.24	7.69	0.347	0.607	7.91
GCA	0.08	0.75	0.919	0.965	-0.26	1.03	0.797	0.957	-1.19	3.34	0.721	0.872	-1.37	3.35	0.683	0.845	-1.52	15.82	0.923	0.923	-0.58	15.48	0.970	0.970	0.23	0.28	0.416	0.896	0.23	0.28	0.402	0.837	-0.49	2.63	0.851	0.923	-0.19	2.59	0.943	0.966	8.51	7.91	0.282	0.710	9.34	7.57	0.217	0.495	9.58
TCDCA	-3.44	1.22	0.005	0.028	-0.30	7.11	0.967	0.990	-2.31	3.29	0.482	0.797	-2.67	3.31	0.420	0.741	25.29	15.50	0.103	0.458	26.65	16.01	0.096	0.381	0.63	0.28	0.023	0.564	0.68	0.28	0.014	0.579	-2.17	2.58	0.400	0.923	-1.90	2.54	0.455	0.941	17.69	7.85	0.024	0.252	20.78	7.51	0.006	0.126	13.81
TCA	0.35	0.58	0.546	0.948	-47.76	13.44	3.81e-04	0.003	-2.11	3.34	0.528	0.797	-2.30	3.36	0.494	0.741	27.74	15.49	0.073	0.458	28.45	15.83	0.072	0.381	0.56	0.28	0.042	0.564	0.55	0.28	0.045	0.579	-1.89	2.58	0.463	0.923	-1.92	2.55	0.452	0.941	13.57	7.84	0.084	0.307	12.90	7.51	0.086	0.347	10.53
G-β-MCA	0.15	0.61	0.811	0.965	-0.84	1.21	0.490	0.820	-7.93	4.27	0.063	0.345	-8.00	4.26	0.060	0.327	32.48	16.92	0.055	0.458	32.42	16.43	0.048	0.381	0.26	0.32	0.419	0.896	0.28	0.31	0.377	0.837	-2.81	2.67	0.292	0.923	-2.98	2.64	0.259	0.941	-2.58	9.04	0.776	0.959	-2.31	8.79	0.792	0.899	-8.59
LCA	0.75	0.46	0.102	0.358	0.43	0.52	0.409	0.775	6.33	3.27	0.053	0.345	6.44	3.28	0.050	0.327	-39.25	15.17	0.010	0.420	-39.86	15.51	0.010	0.378	-0.28	0.28	0.317	0.896	-0.28	0.28	0.323	0.837	1.92	2.61	0.462	0.923	1.90	2.60	0.465	0.941	-6.46	7.93	0.416	0.728	-6.38	7.59	0.400	0.646	-1.71
DCA	0.53	3.41	0.876	0.965	0.23	2.32	0.920	0.966	0.75	3.27	0.819	0.894	0.80	3.28	0.807	0.869	8.09	15.70	0.606	0.808	8.58	15.35	0.576	0.795	0.51	0.28	0.072	0.564	0.49	0.27	0.075	0.579	-0.72	2.60	0.782	0.923	-0.57	2.59	0.827	0.941	14.02	7.92	0.077	0.307	13.72	7.48	0.067	0.347	11.30
12keto-LCA	0.25	0.52	0.623	0.965	4.70	1.14	3.63e-05	3.05e-04	3.13	3.23	0.334	0.797	3.38	3.33	0.309	0.741	-12.92	15.71	0.411	0.751	-14.15	16.34	0.387	0.774	0.41	0.29	0.146	0.613	0.34	0.29	0.241	0.837	0.40	2.65	0.879	0.923	-0.22	2.66	0.934	0.966	15.90	7.98	0.046	0.307	10.37	7.83	0.185	0.486	18.61
DHLCA	0.68	0.90	0.452	0.862	0.73	1.07	0.495	0.820	-1.77	3.29	0.591	0.827	-1.56	3.40	0.645	0.845	-26.90	15.66	0.086	0.458	-28.44	16.03	0.076	0.381	0.01	0.28	0.986	0.986	-0.09	0.28	0.756	0.882	4.91	2.62	0.061	0.923	4.65	2.62	0.076	0.941	19.38	8.03	0.016	0.252	14.34	7.73	0.064	0.347	20.54
3-DHDCA	0.40	0.47	0.399	0.799	1.02	0.64	0.112	0.384	2.24	3.28	0.494	0.797	2.39	3.30	0.469	0.741	-7.18	15.58	0.645	0.808	-7.79	15.93	0.625	0.795	0.51	0.28	0.067	0.564	0.47	0.28	0.097	0.579	-2.53	2.56	0.323	0.923	-3.01	2.53	0.235	0.941	15.52	7.93	0.050	0.307	11.88	7.69	0.122	0.427	18.77
UDCA	-0.66	4.14	0.874	0.965	0.24	0.50	0.628	0.909	-1.49	3.30	0.651	0.865	-1.76	3.28	0.592	0.829	15.29	15.34	0.319	0.705	15.98	14.77	0.279	0.651	0.07	0.27	0.790	0.922	0.14	0.27	0.609	0.853	1.42	2.57	0.580	0.923	0.93	2.54	0.715	0.941	1.92	7.83	0.806	0.967	2.93	7.55	0.698	0.888	-2.79
isoUDCA	-0.97	0.94	0.301	0.690	-4.30	0.90	1.91e-06	8.02e-05	-3.22	3.32	0.331	0.797	-3.07	3.31	0.353	0.741	15.77	15.42	0.306	0.705	14.77	15.00	0.325	0.683	0.05	0.27	0.859	0.925	0.07	0.27	0.797	0.905	0.88	2.59	0.734	0.923	0.77	2.59	0.767	0.941	3.94	7.88	0.618	0.927	4.55	7.55	0.547	0.792	-2.43
UCA	3.97	0.72	3.76e-08	1.58e-06	-0.35	3.19	0.912	0.966	-6.41	3.41	0.060	0.345	-6.57	3.39	0.053	0.327	27.32	15.66	0.081	0.458	26.73	15.17	0.078	0.381	0.20	0.28	0.471	0.896	0.24	0.27	0.386	0.837	0.60	2.62	0.819	0.923	0.40	2.61	0.878	0.966	8.26	7.87	0.294	0.710	9.23	7.59	0.224	0.495	0.70
3-HCOA	0.07	1.36	0.961	0.985	0.42	0.69	0.543	0.820	-0.34	3.34	0.918	0.934	-0.16	3.36	0.961	0.984	-9.61	15.38	0.532	0.808	-10.72	14.95	0.473	0.795	0.26	0.28	0.369	0.896	0.25	0.28	0.363	0.837	-4.57	2.56	0.074	0.923	-4.76	2.48	0.055	0.941	-6.87	7.98	0.389	0.728	-7.89	7.55	0.296	0.565	-1.88
7keto-DCA	-0.12	0.66	0.858	0.965	0.08	0.61	0.890	0.966	1.50	3.40	0.659	0.865	1.23	3.41	0.718	0.845	8.78	15.69	0.576	0.808	9.32	15.70	0.553	0.795	0.13	0.28	0.640	0.896	0.16	0.27	0.558	0.837	-0.61	2.57	0.811	0.923	-0.60	2.54	0.813	0.941	1.24	7.80	0.874	0.971	2.52	7.49	0.737	0.899	1.99
12-DHCA	-0.63	2.39	0.792	0.965	-3.93	0.91	1.45e-05	3.05e-04	-3.85	3.41	0.258	0.797	-4.25	3.41	0.213	0.688	19.80	15.32	0.196	0.588	19.87	14.99	0.018	0.378	0.15	0.27	0.575	0.896	0.19	0.27	0.479	0.837	0.09	2.56	0.972	0.972	0.01	2.54	0.997	0.997	3.38	7.75	0.663	0.932	4.74	7.44	0.524	0.786	-0.46
HCA	-0.25	2.40	0.917	0.965	0.93	0.76	0.220	0.616	-4.72	3.32	0.155	0.592	-5.27	3.35	0.116	0.443	16.81	15.68	0.284	0.702	17.15	15.61	0.272	0.651	0.19	0.28	0.506	0.896	0.18	0.28	0.505	0.837	-0.67	2.61	0.796	0.923	-1.29	2.57	0.617	0.941	2.36	7.89	0.765	0.959	0.43	7.56	0.954	0.954	-2.61
6oxo-LCA	-2.59	1.07	0.015	0.080	0.21	0.53	0.688	0.932	3.19	3.35	0.341	0.797	2.77	3.39	0.415	0.741	2.81	16.18	0.862	0.905	4.78	15.71	0.761	0.820	0.22	0.29	0.438	0.896	0.18	0.28	0.528	0.837	1.08	2.57	0.673	0.923	1.06	2.56	0.679	0.941	13.31	7.97	0.095	0.307	10.80	7.54	0.152	0.456	10.96
UDCA-S	3.54	0.97	2.46e-04	0.003	0.97	1.61	0.547	0.820	9.58	3.32	0.004	0.168	9.71	3.33	0.004	0.168	-24.14	15.22	0.113	0.458	-24.88	15.48	0.108	0.381	-0.07	0.28	0.790	0.922	-0.09	0.28	0.745	0.882	2.06	2.58	0.425	0.923	1.96	2.54	0.442	0.941	3.20	7.98	0.688	0.932	2.03	7.61	0.790	0.899	5.06
isoHDCA	0.36	0.62	0.564	0.948	-0.93	0.82	0.255	0.654	2.79	3.32	0.401	0.797	2.76	3.30	0.403	0.741	-5.57	15.43	0.718	0.808	-5.55	15.23	0.715	0.805	0.26	0.28	0.367	0.896	0.29	0.28	0.294	0.837	-3.20	2.57	0.213	0.923	-3.15	2.52	0.211	0.941	-1.19	7.86	0.880	0.971	0.46	7.45	0.951	0.954	1.01
3-DHCA	-0.15	0.62	0.809	0.965	0.59	0.60	0.327	0.675	1.99	3.26	0.541	0.797	2.39	3.33	0.473	0.741	-23.65	15.23	0.120	0.458	-25.50	15.63	0.103	0.381	0.05	0.28	0.849	0.925	-0.01	0.28	0.983	0.983	-1.00	2.59	0.700	0.923	-1.21	2.51	0.628	0.941	-5.41	7.74	0.485	0.783	-8.81	7.54	0.242	0.500	-0.07
LCA-S2	-0.51	0.57	0.371	0.778	-1.17	0.77	0.128	0.384	-6.58	3.40	0.053	0.345	-6.96	3.40	0.041	0.327	-5.65	15.58	0.717	0.808	-6.30	15.27	0.680	0.804	-0.13	0.27	0.632	0.896	-0.12	0.27	0.652	0.856	1.73	2.60	0.507	0.923	1.37	2.59	0.595	0.941	-0.41	7.87	0.959	0.971	-0.93	7.57	0.902	0.947	-2.98
isoUDCA-S	-0.75	3.07	0.808	0.965	0.82	0.74	0.265	0.654	-3.36	3.60	0.350	0.797	-3.79	3.65	0.300	0.741	24.04	16.36	0.142	0.497	24.03	15.38	0.118	0.381	-0.01	0.29	0.971	0.986	0.05	0.29	0.865	0.932	1.86	2.65	0.481	0.923	1.46	2.60	0.575	0.941	-0.31	8.31	0.971	0.971	1.40	8.03	0.861	0.927	-7.89
DCA-S	-4.93	1.48	8.84e-04	0.006	-1.18	0.74	0.112	0.384	1.17	3.35	0.727	0.872	1.33	3.37	0.694	0.845	7.02	18.47	0.704	0.808	6.24	17.91	0.728	0.805	0.11	0.32	0.722	0.919	0.13	0.32	0.695	0.882	3.69	2.89	0.201	0.923	3.59	2.81	0.200	0.941	19.42	8.12	0.017	0.252	19.87	7.85	0.011	0.154	13.98
LCA-S1	0.01	0.92	0.995	0.995	-0.45	1.33	0.738	0.957	-0.72	3.36	0.830	0.894	-0.88	3.37	0.795	0.869	-11.04	17.07	0.518	0.808	-10.96	16.54	0.508	0.795	-0.17	0.29	0.566	0.896	-0.13	0.29	0.645	0.856	4.46	2.66	0.093	0.923	4.25	2.59	0.101	0.941	11.74	7.85	0.135	0.405	12.75	7.55	0.091	0.347	9.21
7,12diketo-LCA	0.40	0.63	0.530	0.948	1.37	0.69	0.048	0.250	-0.53	3.35	0.873	0.917	-0.66	3.35	0.844	0.886	-25.90	15.34	0.091	0.458	-25.15	15.84	0.112	0.381	-0.48	0.28	0.083	0.564	-0.48	0.28	0.087	0.579	2.38	2.60	0.360	0.923	2.57	2.60	0.323	0.941	-11.24	7.91	0.155	0.434	-10.91	7.62	0.152	0.456	-9.08
GDCA	2.54	0.63	5.85e-05	8.19e-04	0.67	0.67	0.312	0.675	2.98	3.31	0.369	0.797	2.98	3.31	0.368	0.741	-2.30	15.60	0.883	0.905	-2.17	15.49	0.889	0.911	0.18	0.28	0.532	0.896	0.15	0.28	0.590	0.853	-1.32	2.58	0.610	0.923	-1.33	2.57	0.604	0.941	3.19	7.91	0.686	0.932	1.77	7.55	0.814	0.900	7.90
TDCA	-3.54	0.80	1.10e-05	2.30e-04	-0.96	1.01	0.338	0.675	-2.00	3.30	0.545	0.797	-2.07	3.31	0.532	0.770	18.76	15.57	0.228	0.638	19.50	16.36	0.233	0.622	0.46	0.28	0.094	0.564	0.44	0.28	0.124	0.579	-3.13	2.59	0.227	0.923	-3.01	2.57	0.242	0.941	7.87	7.93	0.321	0.710	6.94	7.63	0.363	0.610	9.25
GUDCA	0.72	0.59	0.222	0.674	-3.87	0.93	3.18e-05	3.05e-04	-2.13	3.31	0.521	0.797	-2.42	3.35	0.470	0.741	7.36	15.82	0.642	0.808	8.38	15.42	0.587	0.795	0.45	0.28	0.109	0.572	0.44	0.27	0.111	0.579	-1.27	2.60	0.625	0.923	-1.19	2.57	0.644	0.941	14.12	7.90	0.074	0.307	13.38	7.53	0.076	0.347	11.95
GLCA-S	-1.96	1.94	0.312	0.690	-1.32	2.00	0.510	0.820	-5.05	3.40	0.138	0.580	-5.70	3.49	0.102	0.428	-12.99	15.76	0.410	0.751	-11.62	16.26	0.475	0.795	0.01	0.28	0.962	0.986	0.02	0.28	0.945	0.971	1.83	2.60	0.482	0.923	1.62	2.61	0.535	0.941	2.62	7.97	0.743	0.959	2.11	7.66	0.783	0.899	2.07
GLCA	0.69	0.59	0.241	0.674	0.60	0.58	0.303	0.675	-2.71	3.35	0.418	0.797	-3.07	3.38	0.364	0.741	-13.40	15.86	0.398	0.751	-12.39	15.83	0.434	0.795	-0.15	0.28	0.594	0.896	-0.10	0.27	0.718	0.882	3.56	2.53	0.160	0.923	3.98	2.48	0.108	0.941	6.91	8.10	0.394	0.728	9.99	7.75	0.197	0.487	8.11
TLCA	-1.26	8.96	0.888	0.965	1.61	0.86	0.060	0.282	-9.70	5.13	0.059	0.345	-10.86	5.21	0.037	0.327	34.77	19.53	0.075	0.458	35.76	18.89	0.058	0.381	0.68	0.35	0.053	0.564	0.75	0.34	0.028	0.579	-2.68	3.17	0.398	0.923	-2.78	3.09	0.368	0.941	14.61	8.70	0.093	0.307	17.43	8.40	0.038	0.319	8.37
GCOA-S	0.66	0.61	0.279	0.690	-3.10	0.73	2.24e-05	3.05e-04	-0.76	3.38	0.823	0.894	-1.10	3.41	0.747	0.848	2.80	17.48	0.873	0.905	3.36	17.24	0.845	0.887	0.15	0.29	0.607	0.896	0.22	0.29	0.451	0.837	3.36	2.61	0.199	0.923	3.45	2.55	0.176	0.941	18.85	7.94	0.018	0.252	21.92	7.65	0.004	0.126	15.21
TLCA-S	-0.26	0.65	0.684	0.965	4.77	1.50	0.001	0.009	-6.13	3.43	0.074	0.345	-6.22	3.44	0.070	0.327	-8.69	18.45	0.638	0.808	-8.91	17.99	0.621	0.795	-0.10	0.31	0.744	0.919	-0.02	0.30	0.948	0.971	0.74	2.80	0.791	0.923	0.93	2.72	0.732	0.941	-1.42	8.02	0.859	0.971	3.25	7.72	0.673	0.883	-1.92
TUDCA	-0.82	6.15	0.895	0.965	-0.86	3.88	0.824	0.961	-8.22	4.59	0.073	0.345	-8.84	4.65	0.057	0.327	32.53	19.17	0.090	0.458	32.83	17.80	0.065	0.381	0.35	0.33	0.292	0.896	0.38	0.32	0.231	0.837	0.17	2.99	0.956	0.972	-0.29	2.93	0.920	0.966	14.35	7.86	0.068	0.307	14.65	7.78	0.060	0.347	6.16
TCOA-S	-2.15	0.97	0.026	0.109	-0.66	0.82	0.424	0.775	-4.71	3.80	0.215	0.752	-5.30	3.85	0.169	0.592	15.62	17.14	0.362	0.751	16.50	16.29	0.311	0.683	0.31	0.30	0.302	0.896	0.40	0.29	0.173	0.727	-1.15	2.81	0.681	0.923	-1.39	2.74	0.611	0.941	5.80	7.75	0.454	0.763	8.65	7.52	0.250	0.500	2.29
THDCA	-0.39	1.05	0.712	0.965	-0.47	1.63	0.775	0.957	-4.00	4.41	0.364	0.797	-4.18	4.40	0.342	0.741	18.77	13.72	0.171	0.552	19.67	13.84	0.155	0.465	0.45	0.31	0.141	0.613	0.52	0.30	0.081	0.579	1.35	3.22	0.674	0.923	1.76	3.08	0.567	0.941	17.61	9.56	0.065	0.307	22.18	9.20	0.016	0.168	12.79
PBAs	-1.81	0.95	0.058	0.221	0.23	0.56	0.681	0.932	0.28	3.32	0.934	0.934	-0.01	3.33	0.997	0.997	8.07	15.50	0.603	0.808	8.81	15.42	0.568	0.795	0.20	0.28	0.481	0.896	0.26	0.28	0.340	0.837	0.45	2.60	0.864	0.923	0.56	2.59	0.829	0.941	7.42	7.87	0.346	0.727	10.40	7.56	0.169	0.473	2.81
SBAs	-1.07	0.99	0.281	0.690	0.97	0.58	0.095	0.384	6.10	3.26	0.061	0.345	6.00	3.24	0.064	0.327	-11.33	15.44	0.463	0.808	-10.98	15.57	0.481	0.795	0.21	0.29	0.459	0.896	0.19	0.28	0.500	0.837	0.89	2.64	0.736	0.923	0.59	2.63	0.822	0.941	8.00	8.06	0.321	0.710	5.83	7.71	0.449	0.698	9.44
PBA/SBA ratio	4.6	1.3	0.000642	0.005	-0.09	0.61	0.881	0.966	-0.74	3.30	0.823	0.894	-1.18	3.34	0.724	0.845	17.22	15.57	0.269	0.702	18.70	15.80	0.237	0.622	0.19	0.28	0.506	0.896	0.26	0.28	0.358	0.837	-1.54	2.59	0.551	0.923	-1.37	2.56	0.593	0.941	0.82	7.91	0.917	0.971	4.19	7.66	0.584	0.818	-1.90
§Model 0: included age, sex, and time as covariates, with participant identifiers being specified to account for within-subject correlations.
€Model 1: included age, sex, time, antibiotic use, metformin use, and lipid-lowering medication use as covariates, with participant identifiers being specified to account for within-subject correlations.
[truncated: 7 more columns]

## Sheet: Table S9
Table S9. Associations between the relative abundance of individual microbial species and fecal secondary bile acid levels
Species	Genus	Phylum	12-DHCA				12keto-LCA				3-DHCA				3-DHDCA				3-HCOA				6oxo-LCA				7,12diketo-LCA				7keto-DCA				DCA				DCA-S				DHLCA				GCOA-S
			Beta	SD	p	q	Beta	SD	p	q	Beta	SD	p	q	Beta	SD	p	q	Beta	SD	p	q	Beta	SD	p	q	Beta	SD	p	q	Beta	SD	p	q	Beta	SD	p	q	Beta	SD	p	q	Beta	SD	p	q	Beta	SD	p
Ruminococcus gnavus	Blautia	Firmicutes	0.09	0.02	8.16e-07	3.66e-05	-0.05	0.02	0.005	0.026	0.00	0.02	0.912	0.963	-0.03	0.02	0.079	0.196	0.02	0.02	0.252	0.425	0.02	0.02	0.306	0.487	0.00	0.02	0.910	0.963	0.10	0.02	3.79e-08	2.12e-06	-0.02	0.02	0.313	0.494	0.08	0.02	2.50e-04	0.003	-0.07	0.02	1.07e-04	0.002	0.10	0.02	2.95e-06
Ruminococcus torques	Blautia	Firmicutes	0.08	0.03	0.019	0.069	0.00	0.03	0.887	0.963	-0.03	0.04	0.336	0.503	-0.02	0.03	0.607	0.749	0.10	0.03	8.29e-04	0.007	0.06	0.03	0.093	0.219	-0.04	0.04	0.286	0.464	0.05	0.03	0.144	0.303	0.09	0.03	0.004	0.022	0.02	0.04	0.568	0.719	-0.06	0.03	0.072	0.183	0.08	0.04	0.044
Eggerthella lenta	Eggerthella	Actinobacteria	0.04	0.01	1.14e-04	0.002	-0.01	0.01	0.398	0.569	0.02	0.01	0.082	0.202	0.00	0.01	0.778	0.881	0.02	0.01	0.056	0.154	0.01	0.01	0.336	0.503	0.00	0.01	0.696	0.812	0.04	0.01	1.26e-05	3.13e-04	0.02	0.01	0.014	0.057	0.05	0.01	1.18e-06	4.41e-05	-0.02	0.01	0.021	0.072	0.02	0.01	0.100
Escherichia coli	Escherichia	Proteobacteria	0.07	0.03	0.025	0.082	-0.05	0.03	0.064	0.171	-0.03	0.03	0.387	0.558	-0.04	0.03	0.226	0.393	0.02	0.03	0.484	0.653	0.02	0.03	0.435	0.606	0.03	0.03	0.426	0.596	0.10	0.03	0.002	0.013	-0.03	0.03	0.318	0.497	0.06	0.04	0.114	0.255	-0.09	0.03	0.002	0.016	0.09	0.03	0.016
Bifidobacterium longum	Bifidobacterium	Actinobacteria	0.10	0.03	0.002	0.013	-0.12	0.03	1.51e-04	0.002	-0.04	0.04	0.281	0.460	-0.10	0.03	0.001	0.011	0.01	0.03	0.682	0.800	-0.04	0.03	0.204	0.366	-0.10	0.04	0.008	0.039	0.10	0.03	0.003	0.020	-0.05	0.03	0.158	0.315	0.11	0.04	0.003	0.020	-0.13	0.03	1.66e-05	3.91e-04	0.07	0.04	0.077
Bifidobacterium animalis	Bifidobacterium	Actinobacteria	0.00	0.01	0.748	0.857	0.00	0.01	0.931	0.963	0.00	0.01	0.824	0.920	0.00	0.01	0.898	0.963	0.00	0.01	0.933	0.963	0.00	0.01	0.758	0.862	-0.01	0.01	0.156	0.315	0.00	0.01	0.767	0.870	0.01	0.01	0.130	0.282	0.01	0.01	0.202	0.363	-0.01	0.01	0.476	0.645	0.02	0.01	0.105
Bifidobacterium bifidum	Bifidobacterium	Actinobacteria	0.05	0.03	0.089	0.215	-0.02	0.03	0.498	0.666	-0.03	0.03	0.367	0.539	0.00	0.03	0.914	0.963	0.01	0.03	0.658	0.790	-0.01	0.03	0.794	0.896	0.02	0.03	0.564	0.719	0.03	0.03	0.212	0.374	0.01	0.03	0.673	0.796	0.10	0.03	0.002	0.015	-0.05	0.03	0.061	0.166	0.00	0.03	0.915
Bacteroides uniformis	Bacteroides	Bacteroidetes	-0.10	0.04	0.013	0.054	-0.02	0.04	0.677	0.796	0.02	0.04	0.627	0.767	-0.01	0.04	0.758	0.862	-0.14	0.04	3.23e-04	0.004	-0.08	0.04	0.045	0.128	0.02	0.05	0.702	0.817	-0.08	0.04	0.043	0.126	-0.09	0.04	0.019	0.068	0.08	0.05	0.094	0.221	0.09	0.04	0.028	0.088	-0.12	0.05	0.010
Bacteroides vulgatus	Bacteroides	Bacteroidetes	-0.01	0.04	0.835	0.931	-0.07	0.04	0.068	0.176	-0.06	0.04	0.136	0.290	-0.06	0.04	0.126	0.274	-0.11	0.04	0.004	0.024	-0.06	0.04	0.147	0.306	-0.07	0.05	0.099	0.230	-0.01	0.04	0.846	0.939	-0.06	0.04	0.123	0.272	0.01	0.05	0.882	0.963	-0.02	0.04	0.655	0.789	-0.02	0.05	0.597
Bacteroides caccae	Bacteroides	Bacteroidetes	-0.11	0.04	0.003	0.020	0.07	0.03	0.044	0.127	-0.01	0.04	0.892	0.963	0.04	0.03	0.264	0.445	-0.06	0.03	0.086	0.208	-0.03	0.04	0.447	0.620	0.14	0.04	4.23e-04	0.004	-0.09	0.04	0.010	0.045	-0.04	0.04	0.271	0.455	-0.04	0.04	0.321	0.497	0.08	0.03	0.013	0.054	-0.04	0.04	0.295
Bacteroides plebeius	Bacteroides	Bacteroidetes	-0.04	0.04	0.323	0.497	0.00	0.03	0.964	0.979	-0.03	0.04	0.503	0.670	-0.03	0.03	0.461	0.632	0.00	0.03	0.936	0.963	-0.03	0.04	0.422	0.594	0.01	0.04	0.896	0.963	-0.05	0.04	0.133	0.285	-0.03	0.04	0.378	0.549	0.02	0.04	0.574	0.724	0.08	0.03	0.023	0.076	0.00	0.04	0.928
Clostridium sp CAG 167	Clostridium	Firmicutes	-0.01	0.01	0.557	0.714	-0.02	0.01	0.125	0.274	-0.01	0.01	0.361	0.532	-0.03	0.01	0.035	0.105	-0.01	0.01	0.307	0.487	-0.03	0.01	0.013	0.054	-0.01	0.01	0.667	0.793	-0.02	0.01	0.171	0.321	-0.03	0.01	0.005	0.027	-0.04	0.01	0.008	0.039	0.01	0.01	0.382	0.554	-0.02	0.01	0.144
Clostridium sp CAG 58	Clostridium	Firmicutes	0.00	0.00	0.748	0.857	0.00	0.00	0.978	0.986	0.00	0.00	0.414	0.588	0.00	0.00	0.460	0.632	0.00	0.00	0.803	0.904	0.00	0.00	0.982	0.986	0.00	0.00	0.937	0.963	0.00	0.00	0.536	0.692	0.00	0.00	0.402	0.574	0.01	0.00	0.001	0.010	0.00	0.00	0.887	0.963	0.00	0.00	0.375
Clostridium spiroforme	Erysipelatoclostridium	Firmicutes	0.01	0	0.151	0.309	-0.01	0.00	0.068	0.176	-0.01	0.01	0.280	0.460	-0.01	0.00	0.206	0.367	0.00	0.00	0.856	0.947	0.00	0.00	0.939	0.963	-0.01	0.01	0.217	0.382	0.01	0.00	0.206	0.367	-0.01	0.00	0.276	0.455	0.01	0.01	0.152	0.311	-0.01	0.00	0.161	0.316	0.01	0.01	0.251
Dorea longicatena	Dorea	Firmicutes	0.08	0.20	0.692	0.863	0.30	0.21	0.161	0.436	0.08	0.19	0.665	0.852	0.03	0.21	0.889	0.953	0.49	0.21	0.022	0.146	0.08	0.20	0.675	0.855	-0.16	0.18	0.380	0.662	-0.01	0.20	0.974	0.992	0.74	0.20	3.20e-04	0.009	-0.14	0.17	0.421	0.695	-0.24	0.22	0.266	0.564	-0.04	0.18	0.830
Blautia wexlerae	Blautia	Firmicutes	0.61	0.48	0.206	0.498	-0.89	0.51	0.080	0.304	0.36	0.45	0.421	0.695	-0.51	0.51	0.315	0.606	0.34	0.51	0.505	0.756	-0.09	0.48	0.847	0.930	-0.50	0.43	0.254	0.553	0.99	0.48	0.039	0.203	0.19	0.50	0.699	0.865	1.38	0.41	8.38e-04	0.018	-1.23	0.51	0.018	0.131	0.26	0.42	0.541
Roseburia faecis	Roseburia	Firmicutes	-0.10	0.15	0.480	0.739	-0.24	0.16	0.127	0.392	-0.33	0.14	0.016	0.124	-0.28	0.16	0.077	0.298	-0.27	0.16	0.083	0.311	-0.16	0.15	0.272	0.568	-0.14	0.13	0.285	0.578	-0.12	0.15	0.430	0.702	-0.29	0.15	0.060	0.258	-0.29	0.13	0.024	0.156	-0.21	0.16	0.184	0.469	0.19	0.13	0.142
Dorea formicigenerans	Dorea	Firmicutes	1.42	0.38	2.64e-04	0.008	0.55	0.42	0.190	0.478	0.11	0.37	0.759	0.894	0.23	0.42	0.586	0.811	1.16	0.41	0.005	0.062	0.87	0.39	0.024	0.155	-0.18	0.36	0.615	0.825	1.09	0.39	0.005	0.063	1.75	0.39	1.26e-05	0.001	0.59	0.34	0.082	0.309	-0.99	0.42	0.019	0.135	0.61	0.34	0.075
Roseburia hominis	Roseburia	Firmicutes	-1.02	0.25	5.85e-05	0.003	0.48	0.27	0.078	0.299	-0.11	0.24	0.647	0.843	0.34	0.27	0.217	0.511	0.13	0.27	0.640	0.840	0.00	0.26	0.987	0.996	0.01	0.23	0.974	0.992	-0.82	0.25	0.001	0.025	-0.30	0.27	0.267	0.564	-0.38	0.22	0.086	0.316	0.72	0.28	0.009	0.089	-0.44	0.22	0.050
Alistipes shahii	Alistipes	Bacteroidetes	-2.13	0.52	5.41e-05	0.003	1.01	0.56	0.073	0.290	0.42	0.50	0.403	0.683	0.68	0.56	0.227	0.524	0.24	0.57	0.674	0.854	-0.87	0.53	0.097	0.339	0.54	0.48	0.265	0.563	-2.25	0.52	1.88e-05	0.001	-1.12	0.55	0.041	0.207	-1.61	0.45	4.12e-04	0.011	2.07	0.56	2.75e-04	0.008	-1.39	0.46	0.003
Coprococcus catus	Coprococcus	Firmicutes	-2.66	0.97	0.006	0.070	2.33	1.03	0.024	0.156	0.03	0.92	0.973	0.992	2.18	1.03	0.034	0.188	0.73	1.04	0.485	0.743	0.71	0.97	0.462	0.725	-0.24	0.88	0.789	0.904	-2.95	0.96	0.002	0.037	-0.39	1.01	0.702	0.867	-0.04	0.85	0.962	0.986	2.41	1.05	0.022	0.147	0.42	0.86	0.628
Eubacterium hallii	Eubacterium	Firmicutes	0.27	0.29	0.359	0.647	0.67	0.31	0.032	0.180	0.38	0.28	0.171	0.452	0.57	0.31	0.067	0.273	0.21	0.31	0.503	0.755	-0.24	0.29	0.420	0.695	0.02	0.27	0.926	0.970	0.27	0.30	0.365	0.649	1.46	0.29	9.67e-07	1.75e-04	0.99	0.25	9.04e-05	0.004	-0.43	0.32	0.181	0.466	-0.20	0.26	0.440
Prevotella copri	Prevotella	Bacteroidetes	-0.11	0.10	0.253	0.552	0.19	0.10	0.066	0.272	-0.03	0.09	0.770	0.897	0.09	0.10	0.360	0.647	0.01	0.10	0.900	0.959	0.09	0.10	0.371	0.655	-0.02	0.09	0.840	0.927	-0.19	0.10	0.057	0.251	0.06	0.10	0.553	0.792	-0.25	0.08	0.003	0.041	0.09	0.10	0.377	0.659	-0.04	0.09	0.666
Eubacterium eligens	Eubacterium	Firmicutes	-1.01	0.29	5.76e-04	0.014	0.09	0.31	0.786	0.903	-0.53	0.28	0.055	0.246	0.16	0.31	0.607	0.822	-0.68	0.31	0.030	0.178	-0.23	0.29	0.431	0.702	0.10	0.27	0.695	0.865	-1.12	0.29	1.22e-04	0.005	-0.93	0.30	0.002	0.034	-0.91	0.25	3.13e-04	0.009	0.74	0.32	0.020	0.139	-0.57	0.26	0.027
Alistipes putredinis	Alistipes	Bacteroidetes	-0.37	0.13	0.006	0.068	0.16	0.14	0.276	0.572	0.06	0.13	0.643	0.842	-0.01	0.14	0.927	0.970	-0.29	0.14	0.040	0.205	-0.42	0.13	0.002	0.028	-0.03	0.12	0.797	0.909	-0.46	0.13	6.17e-04	0.014	-0.07	0.14	0.607	0.823	-0.24	0.12	0.044	0.216	0.32	0.14	0.028	0.169	-0.50	0.11	2.03e-05
Roseburia intestinalis	Roseburia	Firmicutes	0.21	0.24	0.373	0.657	-0.36	0.25	0.150	0.419	-0.18	0.22	0.413	0.692	-0.16	0.25	0.532	0.775	0.11	0.25	0.654	0.847	0.17	0.24	0.472	0.733	-0.59	0.21	0.006	0.069	0.39	0.24	0.100	0.341	0.22	0.25	0.369	0.654	0.46	0.20	0.024	0.152	-0.50	0.26	0.053	0.241	0.19	0.21	0.364
Alistipes finegoldii	Alistipes	Bacteroidetes	-0.72	0.31	0.020	0.139	0.45	0.33	0.173	0.456	0.42	0.29	0.146	0.415	0.26	0.33	0.421	0.695	-0.47	0.33	0.149	0.419	-0.10	0.31	0.751	0.890	-0.12	0.28	0.661	0.852	-0.85	0.31	0.006	0.066	-0.04	0.32	0.892	0.955	0.32	0.27	0.236	0.534	0.65	0.33	0.050	0.233	-0.93	0.27	5.36e-04
Anaerostipes hadrus	Anaerostipes	Firmicutes	0.36	0.24	0.128	0.393	-0.28	0.25	0.257	0.557	0.24	0.22	0.275	0.572	-0.06	0.25	0.808	0.912	0.10	0.25	0.699	0.865	0.23	0.23	0.330	0.619	-0.19	0.21	0.378	0.660	0.50	0.23	0.033	0.185	0.22	0.24	0.363	0.648	0.51	0.20	0.013	0.108	-0.55	0.25	0.030	0.177	0.31	0.21	0.132
Bacteroides dorei	Bacteroides	Bacteroidetes	-0.19	0.18	0.304	0.596	-0.16	0.19	0.400	0.682	0.05	0.17	0.787	0.903	-0.10	0.19	0.591	0.814	-0.44	0.19	0.023	0.150	-0.16	0.18	0.383	0.666	0.16	0.16	0.339	0.627	-0.29	0.18	0.113	0.368	-0.48	0.19	0.010	0.098	0.16	0.16	0.307	0.599	0.13	0.20	0.499	0.754	-0.34	0.16	0.034
Eubacterium sp CAG 274	Eubacterium	Firmicutes	2.71	0.77	5.03e-04	0.012	-1.30	0.83	0.119	0.378	-0.38	0.74	0.611	0.824	-0.77	0.83	0.354	0.643	-0.54	0.83	0.515	0.765	-1.01	0.78	0.195	0.484	0.36	0.71	0.612	0.825	2.92	0.77	1.76e-04	0.006	0.57	0.81	0.486	0.743	2.24	0.67	8.92e-04	0.018	-2.94	0.83	4.46e-04	0.011	1.84	0.68	0.007
Roseburia inulinivorans	Roseburia	Firmicutes	0.33	0.23	0.151	0.420	-0.88	0.24	2.54e-04	0.008	-0.70	0.21	0.001	0.023	-0.71	0.24	0.003	0.046	-0.11	0.24	0.664	0.852	0.05	0.23	0.839	0.927	-0.17	0.21	0.410	0.690	0.44	0.23	0.054	0.245	-0.51	0.24	0.031	0.178	-0.06	0.20	0.751	0.890	-0.91	0.24	1.98e-04	0.006	0.40	0.20	0.047
Bacteroides clarus	Bacteroides	Bacteroidetes	-0.79	0.52	0.129	0.393	-0.47	0.55	0.389	0.672	0.24	0.49	0.620	0.829	-0.37	0.55	0.504	0.755	-0.55	0.55	0.322	0.611	-0.27	0.51	0.604	0.821	-0.24	0.47	0.612	0.825	-0.98	0.52	0.058	0.252	-0.59	0.53	0.271	0.568	1.76	0.44	7.06e-05	0.003	0.62	0.56	0.267	0.564	-0.59	0.45	0.196
Eubacterium sp CAG 180	Eubacterium	Firmicutes	-0.15	0.10	0.147	0.416	0.29	0.11	0.007	0.074	0.15	0.09	0.122	0.384	0.14	0.11	0.183	0.469	0.07	0.11	0.524	0.770	0.07	0.10	0.466	0.728	-0.01	0.09	0.880	0.949	-0.12	0.10	0.253	0.552	0.33	0.10	0.002	0.029	-0.09	0.09	0.327	0.617	0.17	0.11	0.127	0.392	-0.05	0.09	0.559
Alistipes indistinctus	Alistipes	Bacteroidetes	-1.39	0.45	0.002	0.035	1.93	0.47	5.25e-05	0.003	1.37	0.42	0.001	0.024	1.47	0.47	0.002	0.035	0.60	0.48	0.214	0.508	-0.30	0.45	0.503	0.755	0.50	0.41	0.223	0.519	-1.54	0.45	7.05e-04	0.016	0.87	0.47	0.065	0.270	-0.62	0.39	0.115	0.371	1.49	0.48	0.002	0.036	-0.82	0.40	0.039
Ruminococcus callidus	Ruminococcus	Firmicutes	-0.94	1.94	0.628	0.833	0.74	2.06	0.721	0.874	3.06	1.81	0.093	0.331	0.59	2.05	0.774	0.899	-0.49	2.06	0.814	0.914	0.60	1.92	0.756	0.894	-0.52	1.75	0.765	0.895	-0.48	1.94	0.806	0.912	-1.70	2.00	0.397	0.680	5.93	1.64	3.50e-04	0.009	0.83	2.09	0.693	0.863	-0.42	1.70	0.807
Veillonella atypica	Veillonella	Firmicutes	2.61	1.19	0.029	0.171	-3.16	1.25	0.012	0.105	-2.17	1.11	0.052	0.240	-3.48	1.24	0.005	0.064	-0.77	1.27	0.542	0.783	-1.51	1.18	0.202	0.494	-0.18	1.08	0.871	0.943	1.81	1.19	0.130	0.395	-2.62	1.22	0.033	0.183	-0.97	1.03	0.347	0.636	-3.21	1.27	0.012	0.105	-0.28	1.05	0.787
Bacteroides stercoris	Bacteroides	Bacteroidetes	0.24	0.21	0.263	0.561	-0.31	0.23	0.175	0.458	-0.26	0.20	0.190	0.478	-0.25	0.22	0.267	0.564	-0.77	0.22	5.93e-04	0.014	-0.39	0.21	0.067	0.272	-0.11	0.19	0.574	0.805	0.25	0.21	0.251	0.549	-0.52	0.22	0.018	0.132	0.00	0.18	0.998	0.999	-0.11	0.23	0.624	0.831	-0.31	0.19	0.098
Megamonas funiformis	Megamonas	Firmicutes	1.36	0.36	2.34e-04	0.007	-0.63	0.39	0.110	0.364	0.19	0.35	0.590	0.813	-0.24	0.39	0.551	0.791	-0.01	0.40	0.978	0.993	0.06	0.37	0.872	0.943	-0.65	0.33	0.053	0.242	1.33	0.37	3.26e-04	0.009	0.55	0.38	0.152	0.422	0.66	0.32	0.039	0.202	-1.02	0.40	0.011	0.098	1.12	0.32	5.34e-04
Ruminococcus sp CAG 488	Ruminococcus	Firmicutes	-0.67	0.41	0.100	0.341	0.71	0.43	0.100	0.341	-0.14	0.38	0.706	0.868	0.46	0.43	0.282	0.577	1.26	0.42	0.003	0.044	-0.35	0.40	0.388	0.671	0.08	0.37	0.834	0.924	-1.01	0.40	0.012	0.106	0.12	0.42	0.773	0.898	-0.92	0.35	0.008	0.083	1.05	0.43	0.016	0.125	-0.92	0.35	0.009
Megamonas hypermegale	Megamonas	Firmicutes	3.74	0.86	2.12e-05	0.001	-1.97	0.94	0.037	0.197	-0.34	0.84	0.682	0.859	-0.96	0.94	0.308	0.599	0.58	0.95	0.538	0.780	0.05	0.88	0.956	0.983	-1.41	0.80	0.080	0.303	3.62	0.87	3.92e-05	0.002	-0.11	0.92	0.909	0.962	0.65	0.77	0.402	0.683	-2.63	0.95	0.006	0.068	1.89	0.77	0.015
Ruminococcus bicirculans	Ruminococcus	Firmicutes	-1.23	0.30	6.10e-05	0.003	-0.61	0.33	0.064	0.267	-0.60	0.29	0.038	0.200	-0.64	0.33	0.051	0.236	-1.33	0.32	4.68e-05	0.002	-0.99	0.30	0.001	0.024	-0.66	0.28	0.018	0.133	-1.28	0.30	3.05e-05	0.002	-0.70	0.32	0.029	0.171	-0.26	0.27	0.333	0.622	0.11	0.34	0.737	0.883	-0.43	0.27	0.111
Flavonifractor plautii	Flavonifractor	Firmicutes	1.48	0.90	0.100	0.341	-0.68	0.96	0.474	0.734	-0.33	0.85	0.695	0.864	-0.02	0.95	0.986	0.996	-1.49	0.95	0.119	0.379	0.61	0.89	0.495	0.751	1.03	0.81	0.205	0.496	2.69	0.89	0.003	0.040	-0.40	0.93	0.664	0.852	2.89	0.76	1.76e-04	0.006	-1.20	0.97	0.218	0.512	-0.42	0.79	0.595
Oscillibacter sp 57 20	Oscillibacter	Firmicutes	-2.06	0.38	1.85e-07	5.19e-05	1.10	0.42	0.010	0.095	-0.04	0.38	0.922	0.969	0.34	0.43	0.431	0.702	0.38	0.43	0.374	0.657	-0.60	0.40	0.135	0.400	0.60	0.36	0.098	0.339	-2.43	0.38	5.12e-10	5.57e-07	-1.18	0.41	0.004	0.056	-1.77	0.33	1.96e-07	5.19e-05	2.09	0.42	9.47e-07	1.75e-04	-1.12	0.35	0.001
Lachnospira pectinoschiza	Lachnospira	Firmicutes	0.38	0.36	0.284	0.578	-0.88	0.37	0.020	0.139	-0.96	0.33	0.004	0.051	-0.54	0.38	0.153	0.424	-0.88	0.37	0.020	0.139	-0.34	0.35	0.329	0.618	-0.24	0.32	0.461	0.725	0.50	0.36	0.163	0.440	-0.47	0.37	0.202	0.494	0.51	0.31	0.101	0.343	-1.06	0.38	0.006	0.064	0.29	0.31	0.353
Bacteroides intestinalis	Bacteroides	Bacteroidetes	-1.31	0.65	0.046	0.222	1.76	0.69	0.011	0.101	1.28	0.61	0.038	0.199	1.60	0.69	0.021	0.142	-0.25	0.70	0.719	0.874	-0.43	0.65	0.514	0.764	0.45	0.59	0.449	0.716	-1.48	0.65	0.024	0.156	0.04	0.68	0.955	0.983	-0.89	0.57	0.116	0.372	2.37	0.69	7.59e-04	0.017	-0.53	0.58	0.362
Coprobacter fastidiosus	Coprobacter	Bacteroidetes	-2.57	1.49	0.085	0.313	2.32	1.58	0.143	0.411	2.22	1.40	0.113	0.369	2.68	1.57	0.089	0.323	1.43	1.58	0.367	0.651	1.62	1.47	0.272	0.568	3.11	1.34	0.021	0.141	-1.52	1.49	0.310	0.602	0.60	1.54	0.696	0.865	0.12	1.29	0.928	0.972	4.68	1.59	0.003	0.047	-1.05	1.31	0.422
Butyricimonas virosa	Butyricimonas	Bacteroidetes	-4.22	1.40	0.003	0.041	0.44	1.51	0.770	0.897	0.42	1.34	0.752	0.891	-0.17	1.51	0.912	0.963	-1.97	1.51	0.194	0.484	-0.82	1.41	0.560	0.795	1.43	1.29	0.268	0.564	-4.53	1.40	0.001	0.025	-1.15	1.47	0.437	0.708	-2.35	1.23	0.056	0.250	1.10	1.54	0.475	0.734	-2.19	1.24	0.079
Oscillibacter sp CAG 241	Oscillibacter	Firmicutes	-2.29	0.57	6.78e-05	0.003	1.00	0.61	0.105	0.352	0.10	0.55	0.854	0.933	0.45	0.61	0.467	0.728	0.07	0.62	0.911	0.963	-0.05	0.58	0.938	0.976	0.66	0.52	0.211	0.504	-2.61	0.56	5.13e-06	5.76e-04	-1.59	0.59	0.008	0.080	-1.82	0.49	2.55e-04	0.008	2.34	0.61	1.58e-04	0.005	-1.40	0.50	0.006
Streptococcus thermophilus	Streptococcus	Firmicutes	1.15	0.77	0.137	0.401	0.61	0.82	0.458	0.723	0.83	0.72	0.250	0.548	0.97	0.81	0.232	0.528	0.25	0.82	0.758	0.894	1.56	0.76	0.040	0.205	-1.46	0.69	0.035	0.191	1.67	0.77	0.030	0.177	1.79	0.79	0.024	0.152	1.38	0.66	0.038	0.200	-1.50	0.83	0.070	0.280	0.91	0.67	0.177
Parabacteroides merdae	Parabacteroides	Bacteroidetes	-0.29	0.25	0.251	0.549	0.09	0.27	0.739	0.884	0.34	0.24	0.150	0.420	-0.16	0.27	0.538	0.780	-0.46	0.27	0.088	0.320	0.23	0.25	0.354	0.643	0.09	0.23	0.694	0.864	-0.30	0.25	0.229	0.525	-0.38	0.26	0.145	0.413	-0.23	0.22	0.294	0.587	0.35	0.27	0.205	0.496	-0.42	0.22	0.057
Bacteroides galacturonicus	Bacteroides	Bacteroidetes	7.06	3.77	0.062	0.265	-3.30	4.02	0.412	0.692	-7.38	3.54	0.038	0.199	-2.25	4.00	0.575	0.805	-0.06	4.03	0.987	0.996	-0.18	3.75	0.963	0.987	-3.34	3.42	0.330	0.618	9.32	3.76	0.014	0.113	-0.33	3.92	0.932	0.974	5.00	3.27	0.127	0.392	-9.44	4.05	0.021	0.141	4.69	3.31	0.157
Odoribacter splanchnicus	Odoribacter	Bacteroidetes	-1.96	0.58	8.18e-04	0.018	0.58	0.63	0.353	0.642	-0.14	0.56	0.802	0.912	-0.17	0.62	0.781	0.902	-1.11	0.62	0.077	0.298	-0.41	0.58	0.488	0.745	0.35	0.53	0.513	0.763	-1.94	0.58	9.51e-04	0.019	-1.52	0.60	0.012	0.105	-0.81	0.51	0.114	0.370	2.32	0.62	2.36e-04	0.007	-1.50	0.51	0.003
Barnesiella intestinihominis	Barnesiella	Bacteroidetes	-0.77	0.26	0.003	0.047	0.52	0.28	0.066	0.271	0.43	0.25	0.085	0.313	0.10	0.28	0.724	0.876	-0.37	0.28	0.195	0.484	-0.50	0.26	0.056	0.248	0.10	0.24	0.665	0.852	-0.83	0.26	0.002	0.029	-0.03	0.27	0.904	0.961	-0.29	0.23	0.214	0.508	0.75	0.28	0.008	0.083	-0.66	0.23	0.005
Agathobaculum butyriciproducens	Agathobaculum	Firmicutes	0.82	0.34	0.016	0.122	-0.45	0.36	0.215	0.509	-0.06	0.32	0.848	0.930	-0.21	0.36	0.554	0.793	0.91	0.36	0.012	0.101	-0.10	0.34	0.762	0.894	-0.40	0.31	0.197	0.486	1.10	0.33	0.001	0.023	0.94	0.35	0.007	0.077	1.24	0.28	1.84e-05	0.001	-1.15	0.36	0.002	0.027	0.50	0.30	0.096
Slackia isoflavoniconvertens	Slackia	Actinobacteria	-0.98	0.46	0.036	0.194	0.77	0.49	0.120	0.379	-0.50	0.44	0.260	0.559	0.19	0.49	0.705	0.867	0.06	0.50	0.907	0.962	-0.09	0.46	0.845	0.928	-0.36	0.42	0.399	0.682	-1.38	0.46	0.003	0.042	0.47	0.48	0.330	0.618	-1.28	0.40	0.001	0.025	0.39	0.50	0.440	0.710	-0.15	0.41	0.712
Faecalibacterium prausnitzii	Faecalibacterium	Firmicutes	0.16	0.22	0.451	0.718	-0.57	0.23	0.012	0.105	-0.60	0.20	0.003	0.041	-0.45	0.23	0.051	0.237	-0.24	0.23	0.303	0.594	-0.26	0.21	0.231	0.527	-0.45	0.19	0.021	0.144	0.15	0.22	0.494	0.750	-0.45	0.22	0.045	0.220	-0.41	0.19	0.030	0.178	-0.49	0.23	0.038	0.199	0.23	0.19	0.235
Gordonibacter pamelaeae	Gordonibacter	Actinobacteria	1.59	1.94	0.412	0.692	0.66	2.06	0.749	0.890	0.95	1.82	0.604	0.821	1.45	2.05	0.481	0.739	2.41	2.06	0.243	0.540	-0.69	1.92	0.721	0.874	-2.38	1.75	0.175	0.458	2.24	1.94	0.248	0.547	5.56	1.98	0.005	0.062	4.70	1.65	0.005	0.059	-1.37	2.09	0.512	0.763	-1.72	1.70	0.311
Fusicatenibacter saccharivorans	Fusicatenibacter	Firmicutes	0.77	0.24	0.002	0.029	-0.15	0.26	0.560	0.796	0.04	0.23	0.852	0.932	0.10	0.26	0.697	0.865	0.06	0.26	0.814	0.914	0.12	0.24	0.619	0.828	-0.32	0.22	0.154	0.425	0.84	0.24	6.40e-04	0.014	0.74	0.25	0.004	0.048	0.80	0.21	1.46e-04	0.005	-0.70	0.26	0.008	0.083	0.32	0.22	0.143
Eubacterium rectale	Lachnospiraceae unclassified	Firmicutes	0.33	0.14	0.020	0.139	-0.09	0.15	0.548	0.789	-0.06	0.13	0.640	0.840	0.07	0.15	0.614	0.825	0.02	0.15	0.885	0.951	0.01	0.14	0.970	0.990	-0.12	0.13	0.343	0.632	0.43	0.14	0.002	0.033	0.25	0.14	0.079	0.301	0.05	0.12	0.698	0.865	-0.43	0.15	0.005	0.057	0.20	0.12	0.110
Eubacterium siraeum	Ruminococcaceae unclassified	Firmicutes	-0.76	0.28	0.006	0.069	0.29	0.30	0.326	0.615	-0.20	0.26	0.443	0.712	0.30	0.30	0.313	0.604	-0.20	0.30	0.505	0.755	0.22	0.28	0.436	0.706	0.05	0.25	0.835	0.925	-0.49	0.28	0.080	0.303	-0.64	0.29	0.028	0.169	-0.76	0.24	0.002	0.029	0.77	0.30	0.011	0.100	-0.52	0.24	0.035
Collinsella aerofaciens	Collinsella	Actinobacteria	0.42	0.20	0.035	0.190	0.04	0.21	0.837	0.926	-0.04	0.19	0.847	0.930	0.00	0.21	0.992	0.997	0.10	0.21	0.640	0.840	0.21	0.20	0.291	0.585	0.01	0.18	0.962	0.986	0.27	0.20	0.170	0.451	0.11	0.21	0.597	0.818	0.16	0.17	0.356	0.644	-0.56	0.21	0.009	0.088	0.44	0.17	0.011
Ruthenibacterium lactatiformans	Ruthenibacterium	Firmicutes	-1.75	0.91	0.056	0.250	3.62	0.95	1.61e-04	0.005	2.00	0.85	0.020	0.139	2.72	0.95	0.005	0.057	1.45	0.97	0.136	0.401	2.22	0.90	0.014	0.114	2.70	0.81	9.88e-04	0.020	-1.56	0.91	0.089	0.323	0.90	0.95	0.342	0.630	0.18	0.79	0.823	0.920	3.91	0.96	5.94e-05	0.003	-1.11	0.80	0.166
Akkermansia muciniphila	Akkermansia	Verrucomicrobia	-0.27	0.19	0.167	0.445	0.60	0.20	0.004	0.049	-0.01	0.18	0.949	0.981	0.57	0.20	0.006	0.066	0.30	0.21	0.147	0.416	-0.06	0.19	0.737	0.883	0.48	0.17	0.006	0.068	-0.41	0.19	0.035	0.190	-0.01	0.20	0.970	0.990	-0.17	0.17	0.310	0.602	0.78	0.20	1.71e-04	0.006	-0.48	0.17	0.005
Acidaminococcus intestini	Acidaminococcus	Firmicutes	1.10	0.39	0.005	0.061	-0.25	0.42	0.550	0.790	0.27	0.37	0.469	0.730	-0.23	0.42	0.591	0.814	-0.66	0.42	0.115	0.371	0.54	0.39	0.167	0.446	0.33	0.36	0.354	0.643	1.18	0.39	0.003	0.041	0.89	0.41	0.030	0.177	0.95	0.34	0.005	0.062	-1.01	0.42	0.017	0.129	0.93	0.34	0.007
Anaeromassilibacillus sp An250	Anaeromassilibacillus	Firmicutes	-6.69	6.94	0.336	0.624	5.66	7.36	0.443	0.712	-1.01	6.53	0.878	0.948	0.88	7.34	0.905	0.961	-3.66	7.37	0.620	0.829	-3.06	6.87	0.657	0.849	5.63	6.27	0.370	0.655	-5.06	6.96	0.467	0.728	-7.57	7.16	0.292	0.585	-2.54	6.00	0.672	0.854	9.05	7.47	0.227	0.523	-11.80	6.04	0.052
Haemophilus parainfluenzae	Haemophilus	Proteobacteria	2.31	0.59	1.25e-04	0.005	-1.59	0.64	0.014	0.113	-1.10	0.57	0.054	0.243	-1.57	0.64	0.015	0.117	1.28	0.64	0.048	0.228	0.17	0.60	0.778	0.901	-0.57	0.55	0.302	0.594	1.96	0.60	0.001	0.023	-0.52	0.63	0.407	0.687	0.56	0.53	0.287	0.581	-1.63	0.65	0.013	0.108	2.15	0.52	4.50e-05
Bilophila wadsworthia	Bilophila	Proteobacteria	8.21	3.67	0.026	0.163	-0.79	3.93	0.841	0.927	-0.82	3.48	0.813	0.914	0.90	3.91	0.818	0.917	-0.42	3.93	0.915	0.964	-1.55	3.66	0.673	0.854	10.16	3.29	0.002	0.035	9.37	3.67	0.011	0.101	3.72	3.82	0.331	0.620	9.27	3.15	0.004	0.047	-5.03	3.98	0.208	0.500	2.23	3.24	0.491
Catenibacterium mitsuokai	Catenibacterium	Firmicutes	-0.36	0.35	0.297	0.590	-0.10	0.37	0.779	0.902	-0.30	0.32	0.362	0.647	-0.21	0.37	0.570	0.802	-0.22	0.37	0.552	0.791	0.19	0.34	0.589	0.812	0.24	0.31	0.445	0.714	-0.41	0.35	0.241	0.538	-0.29	0.36	0.415	0.693	-0.22	0.30	0.459	0.723	-0.23	0.37	0.539	0.781	-0.08	0.30	0.802
Methanosphaera stadtmanae	Methanosphaera	Euryarchaeota	-9.43	3.71	0.012	0.101	8.27	3.95	0.037	0.197	1.33	3.52	0.707	0.868	3.04	3.96	0.443	0.712	7.54	3.95	0.058	0.252	2.49	3.71	0.502	0.755	3.81	3.38	0.261	0.559	-9.56	3.71	0.011	0.098	-6.78	3.85	0.080	0.303	-8.39	3.20	0.009	0.090	15.44	3.93	1.10e-04	0.004	-5.47	3.27	0.095
Parasutterella excrementihominis	Parasutterella	Proteobacteria	0.80	0.58	0.167	0.446	-0.06	0.62	0.922	0.969	-0.20	0.55	0.710	0.870	0.18	0.61	0.763	0.895	0.36	0.62	0.554	0.793	0.29	0.57	0.615	0.826	-0.70	0.52	0.180	0.466	1.20	0.58	0.039	0.202	0.11	0.60	0.855	0.933	1.34	0.50	0.007	0.077	-0.15	0.63	0.806	0.912	0.80	0.51	0.115
Methanobrevibacter smithii	Methanobrevibacter	Euryarchaeota	-0.69	0.18	1.31e-04	0.005	1.28	0.18	4.83e-12	1.05e-08	0.28	0.17	0.099	0.340	0.77	0.19	5.37e-05	0.003	0.40	0.19	0.041	0.207	0.43	0.18	0.018	0.132	0.59	0.16	3.21e-04	0.009	-0.76	0.18	2.50e-05	0.002	-0.09	0.19	0.640	0.840	-0.74	0.15	1.55e-06	2.41e-04	1.57	0.17	2.17e-17	9.42e-14	-0.30	0.16	0.062
Bifidobacterium pseudocatenulatum	Bifidobacterium	Actinobacteria	0.30	0.36	0.413	0.692	-0.30	0.38	0.443	0.712	0.90	0.34	0.008	0.080	0.02	0.38	0.969	0.989	-0.07	0.39	0.862	0.937	0.16	0.36	0.648	0.843	0.02	0.33	0.954	0.982	0.34	0.36	0.348	0.636	0.61	0.37	0.105	0.353	0.90	0.31	0.004	0.053	-0.41	0.39	0.291	0.585	0.21	0.32	0.510
Firmicutes bacterium CAG 95	Firmicutes unclassified	Firmicutes	-2.11	1.10	0.056	0.250	1.65	1.17	0.158	0.430	-0.49	1.04	0.637	0.839	1.42	1.16	0.222	0.517	-0.37	1.17	0.756	0.894	0.50	1.09	0.650	0.846	1.52	0.99	0.127	0.392	-2.29	1.10	0.038	0.199	-1.40	1.14	0.221	0.515	-2.16	0.95	0.023	0.152	4.29	1.16	2.71e-04	0.008	-1.08	0.96	0.264
Firmicutes bacterium CAG 83	Firmicutes unclassified	Firmicutes	-4.91	1.17	3.72e-05	0.002	1.88	1.27	0.141	0.408	1.38	1.13	0.225	0.522	1.00	1.27	0.434	0.704	-0.74	1.28	0.562	0.796	-1.20	1.19	0.317	0.607	-0.27	1.09	0.804	0.912	-5.00	1.17	2.70e-05	0.002	1.20	1.24	0.334	0.624	0.34	1.04	0.748	0.890	1.98	1.30	0.129	0.393	-2.76	1.04	0.009
Firmicutes bacterium CAG 110	Firmicutes unclassified	Firmicutes	-1.94	0.81	0.018	0.133	3.15	0.85	2.57e-04	0.008	0.60	0.77	0.437	0.708	2.19	0.86	0.011	0.101	2.55	0.86	0.003	0.044	0.43	0.81	0.596	0.817	1.76	0.74	0.017	0.130	-2.39	0.81	0.003	0.047	0.51	0.85	0.551	0.791	-2.89	0.69	3.75e-05	0.002	3.89	0.85	8.21e-06	8.12e-04	-1.05	0.72	0.145
Firmicutes bacterium CAG 170	Firmicutes unclassified	Firmicutes	-3.05	1.27	0.017	0.129	0.04	1.36	0.975	0.992	-0.62	1.21	0.609	0.823	-0.03	1.36	0.984	0.996	2.04	1.36	0.133	0.399	-2.30	1.26	0.069	0.278	-0.87	1.16	0.452	0.719	-2.90	1.27	0.024	0.152	-0.23	1.33	0.862	0.937	-2.23	1.10	0.043	0.216	1.33	1.38	0.335	0.624	-0.85	1.12	0.448
Proteobacteria bacterium CAG 139	Proteobacteria unclassified	Proteobacteria	1.46	0.66	0.029	0.171	-0.71	0.71	0.319	0.609	0.81	0.63	0.195	0.484	-0.92	0.70	0.193	0.482	0.24	0.71	0.734	0.883	-0.90	0.66	0.172	0.454	-0.29	0.60	0.633	0.836	1.77	0.66	0.008	0.081	0.91	0.69	0.186	0.473	1.28	0.57	0.026	0.163	-0.64	0.72	0.378	0.660	0.43	0.58	0.458
[truncated: 81 more columns]

[truncated: 3 more sheets: Table S10, Table S11, Table S12]
